# Supplementary material for: Altered transcriptome signature of phenotypically normal skin fibroblasts heterozygous for CDKN2A in familial melanoma: relevance to early intervention
Source: Oncotarget. 2013 Jan 19;4(1):128–41. doi: 10.18632/oncotarget.786 (PMC3702213; doi:10.18632/oncotarget.786)
Supplement: Supplementary file 1 [file oncotarget-04-128-s001.xlsx]

## Sheet: Supplementary Table 1
Gene	Entrez_Gene_ID	FC([Group3] vs [Group1])	p ([Group3] vs [Group1]) one tail	FC([Group2] vs [Group1])	p ([Group2] vs [Group1]) one tail	[Group2](normalized)	[Group3](normalized)	[Group1](normalized)	melanoma vs normal skin (GDS1375, GDS1989)
A26C3	23784	2.47615	0.0049987			5.53647	6.84778	5.53968
AACS	65985	1.98037	7.79211e-05			8.0827	9.05964	8.07386	DN
AAED1	195827	-1.73762	0.0277384			10.4599	9.71486	10.512
AAMP	14	-1.99388	0.0230521			10.0832	9.25584	10.2514
AARSD1	80755	1.68775	0.0277222			9.76454	10.3443	9.5892
AASS	10157	-1.69862	0.0284407			7.00581	6.07992	6.84428
ABCA1	19	2.73207	0.0255434			10.759	12.4318	10.9818	DN
ABCA2	20	-3.56181	0.00123512			7.99383	6.53149	8.3641
ABCA8	10351	2.3419	0.029539			6.64832	8.6744	7.44672
ABCB6	10058	-1.64203	0.0505028			9.21319	9.00936	9.72484
ABCD1	215	-1.66187	0.0447733			6.85115	5.9692	6.70201	UP
ABCD3	5825	1.6778	0.00143556			8.65899	9.29396	8.54739	DN
ABHD15	116236	-2.50108	0.0158062			8.74268	7.51489	8.83744
ABHD7	253152			2.61354	0.0635464	7.36744	6.18103	5.98144
ABI1	10006	-2.39246	0.00525413			10.4435	9.09475	10.3532	DN
ABLIM3	22885	3.53873	0.00828709			8.12151	9.53893	7.71569
ABR	29	-2.17122	0.0167319			12.2945	11.3969	12.5154	UP
ACAD10	80724	-1.87889	0.0291598			8.62915	7.52729	8.43717
ACAD11	84129			1.71843	0.0564567	11.1727	10.1876	10.3916
ACCN2	41			1.76159	0.0872411	7.51915	7.58986	6.70227
ACD	65057	-1.61028	0.00762011			8.752	8.117	8.80431	UP
ACIN1	22985	-1.7534	0.0682755			10.3364	9.68981	10.5	UP
ACOT1	641371	-2.14939	0.0298023			9.13386	8.46226	9.56618
ACP2	53	-1.58694	0.0127113			10.1914	9.48582	10.1521
ACP6	51205	1.86445	0.00686928	1.9935	0.0905807	7.60556	7.50901	6.61026
ACPT	93650	5.45716	0.000226658			5.92	8.19065	5.7425
ACRC	93953	2.02411	0.0170766			6.21303	7.30927	6.29198
ACTN4	81	-1.53198	0.0895461			12.5837	11.4062	12.0216	UP
ACTR5	79913	2.0565	0.00795127			7.25933	8.0498	7.00961
ACTRT1	139741	-2.60815	0.0150479			7.22719	6.1473	7.53033
ACVR1B	91	1.7066	0.002793			9.67103	10.3494	9.5783	DN
ADAM12	8038	-2.38495	0.04601			6.61708	6.175	7.42896
ADAM32	203102	-1.90382	0.00198076			5.80356	5.40972	6.33862
ADAM33	80332			1.90514	0.00145061	6.71689	6.65271	5.78699
ADAMTS1	9510			-2.51068	0.0416682	10.6671	11.5304	11.9952	DN
ADAMTS6	11174	-2.16098	0.0910946			7.941	6.88926	8.00094
ADAT1	23536	-1.76424	0.00609307			9.29917	8.70491	9.52397
ADAT3	113179	-1.60043	0.0270334			6.71662	5.92105	6.59951
ADC	113451	2.16329	0.0402652			5.75342	6.9757	5.86247
ADCK1	57143	-1.66263	0.01446			8.09458	7.3901	8.12357
ADCK4	79934	-2.09938	0.00793838			7.26888	6.05223	7.12219
ADCY4	196883	-4.12798	0.0141213			10.0831	8.07756	10.123
ADNP	23394	-1.56642	0.0370132			10.1613	9.39628	10.0438
ADPRH	141	1.76749	0.0240362	2.21512	0.0139776	6.58623	6.26055	5.43885
ADPRHL1	113622	-2.29076	0.00116393			6.99401	5.52138	6.71721
ADRA2A	150	-1.71363	0.0335834			7.75627	9.00258	9.77964
ADRB2	154			2.76927	0.0819178	8.50692	6.75031	7.03742
ADRM1	11047	-1.75836	0.00047498			11.5362	10.7571	11.5713	UP
ADSL	158	1.54374	0.0192196			12.373	12.7998	12.1734
ADSSL1	122622	2.22068	0.0505066			6.43277	6.99964	5.84864
ADTRP	84830			-3.78532	0.00534595	5.32193	7.53625	7.24235
AEBP1	165	-7.28891	0.0726262			12.202	10.2604	13.1261	UP
AFF1	4299	-1.77131	0.0914078			8.19283	7.3312	8.15602	DN
AFF4	27125	-1.83125	0.0292193			11.0961	10.4514	11.3242
AFG3L1	172	-1.66757	0.0870391			7.99071	7.26168	7.99943
AFG3L2	10939	-1.54298	0.0159249			11.1961	10.5937	11.2194
AFMID	125061	1.93114	0.0238678			7.95652	8.64788	7.69843
AGRN	375790	-2.63413	0.00467997			9.2375	7.99661	9.39393	UP
AGSK1	80154	3.45552	0.0045549	1.65807	0.0783822	6.90013	7.95953	6.17063
AHDC1	27245	-1.73304	0.015676			6.38706	5.74597	6.53927
AHSA2	130872	-6.00552	0.00552359			10.5284	8.02913	10.6154
AIF1	199	-2.89411	0.0111531			7.00313	5.3538	6.88692
AIP	9049	1.6214	0.0402007			10.2812	10.8463	10.1491	UP
AK1	203	2.00453	0.00872986			10.0442	10.9369	9.93361
AKAP2	11217	2.17997	0.0405772			6.24028	7.23849	6.11418
AKIP1	56672	1.50083	0.0334652			10.5776	10.9638	10.378
AKNA	80709	-2.13325	0.0596935			7.78671	7.26311	8.35616
ALCAM	214	-1.97323	0.0491688			12.0055	11.1883	12.1688	DN
ALDH4A1	8659	1.81853	0.00628018	1.70488	0.0795075	8.4939	8.58701	7.72423
ALG9	79796	-1.56671	0.00913076			10.5667	9.90002	10.5478
ALKBH2	121642	1.77013	0.052888			8.44324	9.10472	8.28086
ALKBH4	54784	2.1088	0.00443782			5.81887	7.26437	6.18795	UP
ALPK2	115701	-1.9269	0.0323717			13.4024	12.6947	13.6409
ALPP	250	-2.22903	0.0577959			12.2223	11.2844	12.4408
AMACR	23600	1.55202	0.0225508			7.58239	8.18031	7.54616
AMFR	267	-1.86201	0.0178755			10.5921	9.86234	10.7592
AMT	275	-3.58459	0.0387025			8.12573	6.36515	8.20696
AMY1C	278	2.37479	0.00301681			13.8401	15.6069	14.3591
ANGEL1	23357	-2.43308	0.0531694			8.73741	7.36562	8.64841
ANK2	287	-1.74642	0.022369			8.81174	8.09329	8.89769	DN
ANKHD1-EIF4EBP3	404734	-1.79548	0.0107371			6.67303	5.98749	6.83185
ANKRD10	55608	-2.68811	0.0080997			9.71895	8.09223	9.51882	UP
ANKRD11	29123	-1.50167	0.0519641			11.4802	10.8966	11.4831	UP
ANKRD17	26057	-1.52016	0.0179983			9.59845	9.03089	9.63511
ANKRD37	353322	2.84382	0.0520097			8.13214	9.2995	7.79167
ANKRD40	91369	-2.54202	0.00243798			8.31179	7.12066	8.46664
ANKRD54	129138	1.59695	0.00320512			8.77524	9.55427	8.87896
ANKRD9	122416	-1.98502	0.091646			10.5651	9.85482	10.844
ANKS1A	23294	-1.8057	0.0229878			10.0893	9.04304	9.8956
ANO7	50636	2.25815	0.0181541			5.46658	6.75787	5.58273
ANO8	57719	-2.038	0.0302572			7.16529	5.72356	6.75072
ANP32A	8125			1.54328	0.0174178	7.28719	6.87679	6.66119	UP
AOC4	90586	-2.06216	0.0923001			11.8133	10.8254	11.8695
AOX1	316	-1.52319	0.0672609			11.1721	10.845	11.4521
AP1G2	8906	-2.19006	0.0826229			7.32223	5.80754	6.93851
AP1GBP1	11276	-2.11888	0.00113918			6.15883	5.47259	6.55589
AP2A1	160	-3.53295	0.00163423			8.97142	7.31709	9.13796
AP3S2	10239	1.78072	0.0209706			7.97679	8.92503	8.09257	UP
AP4M1	9179	2.52294	0.0065921			6.71561	7.8575	6.5224
APAF1	317	1.99189	0.00708669			8.14383	9.07649	8.08235
APBA2BP///NECAB3	63941	-2.2107	0.00409884			6.56406	5.9714	7.1159
APBB3	10307	-1.86346	0.0126357			10.0632	9.17735	10.0753
APITD1	378708	2.049	0.0365572			8.69288	9.33344	8.29852
APOBEC3F	200316	1.53916	0.00640648			8.26051	8.86056	8.23842
APOBEC3G	60489	1.68409	0.00419636			7.16182	7.7644	7.01243
APOD	347	-12.8482	0.0329775			9.46018	7.58844	11.2719	DN
APOL2	23780	1.53289	0.0337179			7.38965	7.92714	7.31089
APOO	79135	-1.67597	0.0655278			9.85359	9.21674	9.96174
APPL1	26060	-1.73454	0.00323677			8.76076	8.11569	8.91024
ARD1A	8260	1.5331	0.0208857			10.8317	11.3476	10.7311
ARGLU1	55082	-1.66493	0.0142203			12.3218	11.713	12.4484	DN
ARHGAP12	94134	-2.21016	0.00844547			10.0274	8.87373	10.0179	DN
ARHGAP23	57636	-1.61726	0.0782605			12.6654	11.8547	12.5482
ARHGAP24	83478	-1.57852	0.0292108			9.27938	8.84963	9.50821
ARHGDIA	396	-1.87272	0.010378			12.9702	11.892	12.7971	UP
ARHGDIG	398	1.52984	0.0412606			5.64031	6.37189	5.7585
ARHGEF1	9138	-3.47026	0.00808758			7.92671	6.00871	7.80376
ARHGEF17	9828	2.23254	0.0532435			8.57953	9.53217	8.37348	UP
ARHGEF18	23370	1.53553	0.0335705			11.4937	11.7692	11.1504
ARHGEF5L	445328	2.69524	0.0401964			8.27309	9.88654	8.45613
ARHGEF7	8874	-1.50875	0.00267329			11.1464	10.6272	11.2206	DN
ARID3A	1820	1.61046	0.00177077			9.60624	10.0552	9.36773
ARID3B	10620	-2.23365	0.0154437			7.33206	6.18595	7.34535
ARL15	54622	1.5508	0.0165109			6.59529	7.45393	6.82092
ARL16	339231	-2.49407	0.0049456			11.7657	10.6681	11.9866
ARL2	402	1.77137	0.04097			12.7033	13.2991	12.4742	UP
ARL4C	10123	-2.09803	0.0931042			8.7441	7.92106	8.99009
ARL6IP1	23204	-2.2645	0.0566739			12.3016	11.3502	12.5294
ARMC5	79798	-1.87244	0.0743533			6.23605	5.6833	6.58823
ARMC7	79637	1.71297	0.00722463			8.23412	9.06807	8.29157
ARNT	405	-2.23363	0.00188175			8.16625	7.27618	8.43557
ARNT2	9915	-3.75599	0.0520964			10.4461	8.89814	10.8073	UP
ARPC3	10094	3.13233	0.00336184			11.3094	13.1017	11.4545
ARPC5L	81873	1.84354	0.00232114			9.92926	11.078	10.1955
ARSD	414	2.13489	0.0129319			8.0289	8.81755	7.72339
ART1	417			1.66603	0.0144982	6.43854	5.66057	5.70212
ASAH2B	653308	-1.53725	0.0123172			7.45146	7.08438	7.70473
ASAM	79827	3.62934	0.00323876			9.29483	10.9291	9.06944
ASAP3	55616	-2.11302	0.0192074			10.8166	10.1923	11.2716
ASL	435	4.78694	0.00145942			6.58465	8.68376	6.42465
ASNA1	439	-3.27146	0.000766888			6.96742	5.33611	7.04604	UP
ASPSCR1	79058	1.4982	0.0412104			10.4502	11.0374	10.4542
ATAT1	79969	-1.71648	0.0179879			5.93978	5.58262	6.36208
ATF1	466	-1.77394	0.0584376			8.39472	7.64447	8.47143	DN
ATG13	9776	-1.73202	0.0501098			6.40194	5.80882	6.60128
ATG14	22863	-1.5299	0.0089139			10.3087	9.70475	10.3182
ATG2A	23130	-2.18378	3.03755e-05			9.18856	8.1391	9.26593
ATG2B	55102	8.68436	6.10955e-05			6.97131	9.59608	6.47766
ATM	472	-1.5404	0.00272303			10.1769	9.55901	10.1823
ATN1	1822	-1.62331	0.0316374			9.18539	8.43895	9.13789
ATOX1	475	2.09425	0.0078231			12.5308	13.8051	12.7387	UP
ATP13A1	57130	2.24683	0.00492505			9.00421	10.0201	8.85223
ATP13A2	23400	-2.4559	0.0723092			7.70657	6.46043	7.75668
ATP13A3	79572			-1.50854	0.037046	5.88968	5.98652	6.48284
ATP1A1	476	-1.53205	0.0854825			12.1829	11.7603	12.3757	UP
ATP5G1	516	2.56635	0.00161875			10.4458	11.928	10.5683
ATP5G3	518	1.64408	0.00280143			7.66593	8.27867	7.56139
ATP5J2	9551	1.53591	0.0164263			12.6056	13.3538	12.7347	UP
ATP6AP2	10159	-1.59655	0.0348703			14.4079	13.9329	14.6078	UP
ATP6V0C	527	1.69721	0.0216926			13.251	14.1243	13.3611	UP
ATP6V1G2	534	4.66599	0.0241341	2.98917	0.00597375	7.21801	7.86045	5.63827
ATP8B2	57198	-1.66246	0.0770795			10.3102	9.68271	10.416	UP
ATPAF2	91647	1.93607	0.00273572			7.20182	7.92589	6.97275
ATPBD3	90353	2.252	0.00250153			6.32413	7.44252	6.27131
ATXN10	25814	1.59383	0.033584			7.63198	8.09892	7.42642
ATXN3	4287	1.68802	0.0137952			9.52428	9.92487	9.16954
ATXN7L2	127002	-2.93285	0.00805179			7.24473	5.66602	7.21833
ATXN7L3	56970	-1.68205	0.0177455			9.84865	9.2129	9.96312
AUH	549	1.94133	0.00164459			8.57957	9.46924	8.5122	DN
AUP1	550	-2.13905	0.00489862			10.1528	9.25694	10.3539
AURKAIP1	54998	1.9997	0.00445536			13.0642	14.1128	13.113
AVPI1	60370	-1.60522	0.0217502			12.6743	12.0334	12.7161
B3GALNT2	148789	1.60915	0.040418			7.398	8.02925	7.34296
B3GALT2	8707	-4.75631	0.0272479			8.50085	6.61453	8.86438
B3GALTL	145173			-2.0272	0.0313237	8.43807	9.3897	9.45755
B3GNT9	84752			-1.79392	0.00542655	5.85387	6.20646	6.69698
B4GALT2	8704	-2.08353	0.041122			7.66315	6.54879	7.60782
BAK1	578	3.31769	0.0136926			6.26641	8.2029	6.47273
BANF1	8815	-1.6445	0.00964222			11.8437	11.0578	11.7754	UP
BAT2	7916	-1.78035	0.00867516			9.16762	8.44241	9.27458	UP
BAT3	7917	-1.62791	0.00282525			10.0024	9.21061	9.91363	UP
BAX	581	3.93125	0.0122684			9.86456	12.0263	10.0513	UP
BBS10	79738	-1.50958	0.0639801			8.35587	7.40688	8.00103
BBS12	166379	1.64912	0.0199344			7.54206	8.03022	7.30852	UP
BBS9	27241	1.57353	0.0431476			7.67315	8.41006	7.75606
BBX	56987	-1.78093	0.0447388			11.1505	10.1638	10.9964
BCAS4	55653	3.09029	0.00228642			9.33153	10.801	9.17321	DN
BCKDHA	593	6.12575	0.00614633			8.56643	10.8638	8.24889
BCKDK	10295	1.64559	0.0124807			11.9775	12.6833	11.9646
BCL10	8915	1.5376	0.0448859			6.71492	7.20971	6.58903	DN
BCL2	596	-2.79901	0.071095			7.84871	6.24271	7.72763
BCL2L1	598	-2.09453	0.0341211			11.7643	10.7445	11.8111
BCL9L	283149	-1.75643	0.0148424			8.35312	7.84735	8.65999
BDKRB1	623	4.28961	0.011528			6.02644	7.842	5.74116
BDKRB2	624	-1.57277	0.0518433			6.53681	5.82258	6.47589
BEGAIN	57596	2.26536	0.0308607			5.57505	6.6079	5.42816
BHMT2	23743			-1.94383	0.00255814	7.90567	8.01923	8.86457
BICD2	23299	2.09228	0.00671622			10.3234	11.2996	10.2346
BIN3	55909	-3.4773	0.0101623			7.21779	5.92034	7.71831	UP
BLVRA	644	-1.5475	0.00858126			12.2333	11.51	12.14
BLVRB	645	1.6269	0.017094			9.67788	10.5952	9.89303
BMP2	650	3.78187	0.00442382			5.83658	7.24103	5.32193
BMP2K	55589	1.90076	0.00457735			8.563	8.98317	8.05659
BNC1	646			-1.61745	0.0431143	6.77638	7.15711	7.47009
BOAT	342371	1.99571	0.000981611			5.75604	6.56598	5.56908
BOK	666	1.71824	0.0407363			9.2677	9.54191	8.76098
BOLA2	552900	1.50152	0.00172093			10.6744	11.1873	10.6008
BOP1	23246	2.07948	0.0087562			10.8406	11.8698	10.8136
BORA	79866	-2.37398	0.0559652			8.09555	6.96078	8.20809
BPHL	670	2.08966	0.0133063			9.71352	10.3694	9.30614
BPTF///FALZ	2186	8.35253	4.92302e-06			5.49468	8.44574	5.38353
BRCC3	79184	2.32644	0.0123444			7.78271	8.75225	7.53413
BRF1	2972	-1.56059	0.018358			6.69377	6.01352	6.65562
BRF2	55290	1.69235	0.00658819			9.18525	10.0129	9.25389
BRIP1	83990	2.30606	0.0478368			5.4967	6.88581	5.68038	UP
BRMS1	25855	1.59997	0.00976262			10.7844	11.6205	10.9424
BRP44	25874			-1.52922	0.0253925	12.2645	13.1195	12.8772
BRPF3	27154	-1.78698	0.0142799			10.0952	9.48545	10.323
BRUNOL6	60677	-2.14969	0.0643916			6.16907	5.63793	6.74206
BSG	682	-2.37446	0.000815571			12.9997	11.7298	12.9774	UP
BTAF1	9044	-1.50301	0.0560904			10.3678	9.85735	10.4452	DN
BTBD1	53339	-1.51131	0.0214319			10.0235	9.43698	10.0328
BTBD15///ZBTB44	29068	-1.60284	0.0491745			7.73362	7.18737	7.868
BTBD7	55727	2.03161	0.000591057			8.55702	9.47795	8.45533
BTD	686	3.25116	0.00239384	1.50097	0.0211573	8.04007	9.15513	7.45417
BTG3	10950	1.59084	0.00281521			10.9139	11.1938	10.524
BZW1	9689	-2.4924	0.0106492			7.46845	6.18616	7.50369
C10orf137	26098	-1.50177	0.0509249			9.06354	8.5239	9.11056
C10orf2	56652	-2.51919	0.0463956			7.53717	6.51046	7.84342
C10orf76	79591	-1.69955	0.00368243			9.36138	8.7802	9.54535
C10orf88	80007	-1.94547	0.0292072			8.5435	7.71982	8.67994
C11orf31	280636	1.74749	0.015107			5.51547	6.50031	5.69503
C11orf41	25758			-2.39941	0.0106002	8.64281	9.64856	9.90549
C11orf58	10944			1.52378	0.0210185	6.75021	6.30786	6.14256
C11orf65	160140	2.04226	0.00998405			5.66865	6.43666	5.4065
C11orf68	83638	-1.81511	0.0704626			10.2459	9.26915	10.1292
C11orf74	119710	1.61633	0.0142502			10.5687	10.9989	10.3062
C12orf10	60314	1.91348	0.00905506			11.2205	12.0191	11.0829
C12orf26	84190	1.81902	0.0115354			8.82644	9.43946	8.5763
C12orf35	55196	-3.09972	0.0198532			8.06965	6.72483	8.35696
C12orf45	121053	1.5818	0.0344828			8.46401	9.15569	8.49412
C12orf66	144577	2.40589	0.0264456			5.73143	6.90425	5.63768
C14orf101	54916	-2.22248	0.0206094			6.80888	5.9981	7.15027
C14orf118	55668	1.70156	0.0242602			5.63732	6.39149	5.62463	UP
C14orf126	112487	-2.13088	0.000313397			7.20474	6.55283	7.64428
C14orf166	51637	-1.51445	0.00623163			12.3499	11.7779	12.3767
C14orf2	9556	1.87594	0.000275634			10.3341	11.2206	10.313
C14orf28	122525	-1.6159	0.0761388			9.02844	8.13884	8.83118
C15orf40	123207	1.92639	0.000562508			7.68647	8.51619	7.57028
C15orf59	388135	1.57312	0.029562			8.59747	9.83298	9.17935
C15orf63	25764	-1.9735	0.0719498			11.6305	10.9747	11.9554
C16orf57	79650	-2.32827	0.00386927			10.4881	9.43387	10.6531
C16orf87	388272	1.99065	0.0139741			8.6455	9.67005	8.67681
C16orf91	283951	2.28069	0.00301357			8.89218	10.2966	9.10709
C17orf56	146705	-2.41707	0.0187573			6.92967	5.79218	7.06545
C17orf59	54785	1.60847	0.0243721			6.73607	7.00778	6.32209
C17orf61	254863	2.0759	0.0124283			12.101	12.9093	11.8556
C17orf67	339210	-2.98831	0.0021738	-2.03802	0.0189012	5.87409	5.32193	6.90126
C17orf70	80233	1.90184	0.0398505			10.7406	11.7722	10.8448
C17orf79	55352	-2.5252	0.00891032			12.286	10.8835	12.2199
C17orf90	339229	1.54291	0.0414189			10.0383	10.9131	10.2874	UP
C18orf25	147339	1.5589	0.0127861			10.9561	11.1134	10.4729
C19orf10	56005	2.65344	0.00289266			11.8575	13.1641	11.7562
C19orf12	83636	1.58711	0.0197804			10.4284	11.0809	10.4145	UP
C19orf25	148223	1.62575	0.0471312			7.60229	8.17266	7.47156
C19orf29	58509	-1.89033	0.00122262			7.38358	6.5682	7.48684	UP
C19orf44	84167	2.43009	0.00957085			6.75837	7.52679	6.24577
C19orf52	90580	2.01537	0.0014267			8.81303	9.94797	8.93692
C19orf53	28974	2.03152	0.00379427			11.3708	12.6747	11.6522	UP
C19orf55	148137	-1.91919	0.00765169			6.21846	5.67932	6.61981
C1GALT1C1	29071	-2.35428	0.0089494			11.1828	9.67298	10.9083
C1orf101	257044	-2.30212	0.0444379			6.3139	5.64478	6.84774
C1orf122	127687	1.60389	0.0455816			10.6932	11.2928	10.6112
C1orf162	128346	-11.0905	0.00128329			8.99031	5.49174	8.96299
C1orf31	388753	2.18712	0.000338184			7.70244	8.98242	7.85339	UP
C1orf50	79078	2.1114	0.00359275			10.2977	11.3278	10.2496
C1orf54	79630	3.57614	0.00355197	1.79255	0.0241448	9.51292	10.5093	8.67091	DN
C1orf63	57035	-2.55995	0.0743408			10.0268	8.96978	10.3259	DN
C1orGroup2	54987	1.88867	0.019774			11.4716	12.2051	11.2878
C1QTNF1	114897			2.16781	0.0665017	9.60458	9.46216	8.48834
C1QTNF5	114902	-2.92975	0.0879219			11.9511	10.7275	12.2783
C20orf20	55257	1.72972	0.00750214			10.7379	11.672	10.8815
C20orf27	54976	1.97081	0.00786129			10.5015	10.9412	9.96243	UP
C20orf72	92667	1.69816	0.0403836			10.1962	10.5607	9.79671
C20orf94	128710	2.4743	0.00343299	1.67258	0.0355269	6.20357	6.76851	5.46149
C21orf58	54058	1.65309	0.0471453			6.18936	7.17828	6.45311
C21orf91	54149	1.84942	0.0430345			6.7579	7.61779	6.73072
C2orf44	80304	-1.57335	0.0528566			9.7804	9.1153	9.76914
C2orf63	130162	-2.57378	0.00816892			7.86065	6.27344	7.63733
C2orf69	205327	-2.12686	0.0541432			7.58022	5.98183	7.07055
C2orf74	339804	-2.45931	0.0254119			9.09482	8.23005	9.52831
C3orf17	25871	-2.27598	0.0552837			6.93392	6.07735	7.26384
C3orf33	285315	2.76805	0.00892938			5.56139	6.82414	5.35527
C3orf62	375341	1.66868	0.0447169			6.39535	6.62358	5.88488
C3orf70	285382			3.77759	0.0599419	7.23939	6.71824	5.32193
C3orf72	401089			-20.9356	1.23063e-05	5.4003	9.46867	9.78819
C3orf75	54859	1.91926	0.00742708			9.45601	10.2746	9.33406
C4orf27	54969	1.49904	0.023622			9.78309	10.2554	9.67136
C4orf3	401152	1.88177	0.0466767			10.7373	11.2254	10.3133
C4orf32	132720	-1.7058	0.016772			8.49414	7.82438	8.59483
C4orf46	201725	-2.72493	0.0275834			8.79563	7.62445	9.07067
C4orf48	401115	2.12699	0.000436414			13.2961	14.0716	12.9828
C4orf52	389203	1.49832	0.00751197			7.85304	8.10083	7.51748
C5orf34	375444	-1.6803	0.0762492			7.38346	6.49496	7.24368
C5orf42	65250	-1.53981	0.0702215			6.84183	5.79559	6.41834
C5orf43	643155	1.92158	0.0021322			5.32193	6.26422	5.32193
C6orf108	10591	2.17867	0.021792			10.3087	11.4708	10.3473
C6orf136	221545	-1.69165	0.00600832			9.8095	9.03973	9.79816
C6orf162	57150	1.87916	0.0100624			6.08508	6.6319	5.72182
C6orf226	441150	2.90452	0.0113552			7.59791	9.05675	7.51846
C6orf25	80739	1.51077	0.0213537			5.83866	6.23463	5.63935
C6orf57	135154	2.30525	0.00064137			7.70862	8.86309	7.65816
C6orf72	116254	-1.62527	0.021192			9.68622	8.87966	9.58034
C7orf26	79034	-1.72784	0.0399729			9.69092	9.25038	10.0394
C7orf41	222166	1.52812	0.0355107			10.5537	11.0235	10.4117
C7orf43	55262	-3.10929	0.0121067			8.0694	6.83942	8.47601
C7orf50	84310	1.50888	0.00586555			12.2654	13.0235	12.43
C7orf55	154791	-1.51293	0.0496157			9.84975	9.35358	9.95093
C7orf58	79974	1.53063	0.0503814			11.138	11.6645	11.0503
C8orf34	116328			-2.09811	0.00942608	8.59135	9.14345	9.66044
C8orf37	157657	-1.5115	0.0712194			13.9387	13.237	13.833
C8orf48	157773	-1.62532	0.071197			9.09923	8.19878	8.8995
C9orf114	51490	2.16956	0.00050816			9.21881	10.4787	9.36133
C9orf130	286354	-1.95453	0.0906439			8.32979	7.5775	8.54432
C9orf142	286257	-1.64036	0.0228671			10.5294	10.2841	10.9981
C9orf85	138241	-1.82375	0.0286866			7.0089	5.86312	6.73003
C9orf89	84270	1.76543	0.00161839			9.31543	10.0912	9.27117
C9orf9	11092	2.44094	0.0197672	1.51122	0.0130165	8.08943	8.78115	7.49371
CABIN1	23523	-2.01661	0.0233078			8.62493	7.56803	8.57996
CABLES2	81928	-1.76578	0.0132611			7.05649	5.67684	6.49715
CACNA1C	775	-1.67037	0.0232948			8.53614	7.78663	8.5268
CALCOCO1	57658	-1.86569	0.0232089			9.38087	8.57808	9.47779
CALHM2	51063	-1.54036	0.0417355			9.54535	9.06125	9.68452
CALML4	91860	10.631	0.000317511			6.67737	9.80343	6.39322
CALN1	83698	8.3708	1.46945e-06			8.00882	10.9892	7.92385
CAMKK2	10645	-2.33451	0.00388457			7.82134	6.16958	7.3927
CAND1	55832	-2.61011	0.0152143			9.79602	8.45041	9.83453	DN
CAND2	23066	3.54613	0.00642425			6.95828	8.31193	6.48568
CAPN1	823	2.11888	0.0280331			11.4317	12.5	11.4167
CAPN7	23473	-1.52019	0.0272176			8.72868	8.03395	8.63821
CAPRIN2	65981	-2.82425	0.0204738			9.27076	8.46724	9.9651	DN
CAPS	828			2.07577	0.0311931	7.84508	7.42106	6.79144	UP
CARD10	29775			4.16971	0.0225266	7.69073	6.14	5.63079
CARD11	84433	2.02347	0.00801353			6.11218	7.2611	6.24426
CARHSP1	23589	2.43757	0.0360697			11.8135	13.1588	11.8733
CARS	833	2.06764	0.0332715			9.33156	10.4122	9.36425
CATSPER2P1	440278	2.13329	0.0312972			7.1325	8.1704	7.07732
CBFB	865	-1.61434	0.0513287			10.5672	10.0119	10.7028	UP
CBL	867	-1.75889	0.042702			8.93637	7.88137	8.69603
CBR1	873	2.49073	0.00495605			8.5475	10.2254	8.90883
CBWD6	644019	2.55698	0.0410166			5.56827	6.70077	5.34633
CBX4	8535	-2.46078	0.0346011			8.27508	7.25448	8.55359	UP
CBX7	23492	-1.53679	0.0580782			9.56541	9.00777	9.62769	DN
CC2D1A	54862	-1.70741	0.0387438			6.77402	6.10805	6.87986	UP
CC2D1B	200014	2.6114	0.00266015	2.37584	0.000885204	7.25204	7.38843	6.00361	UP
CCBE1	147372	-3.51247	0.0142986			10.8818	8.99591	10.8084
CCDC101	112869	2.00971	0.0278139			7.16944	8.18307	7.17608
CCDC102A	92922	2.16982	0.02702			9.08149	10.1585	9.04095
CCDC107	203260	1.7061	0.00864276			8.98339	9.63592	8.86522
CCDC12	151903	1.93804	0.0105061			9.69645	10.7517	9.79712
CCDC136	64753	1.69659	0.00553787			7.75574	9.05951	8.29687
CCDC14	64770	-1.91564	0.066967			11.7476	10.4155	11.3533
CCDC146	57639	-1.62343	0.00444476			5.96198	5.56386	6.26291
CCDC167	154467	1.78059	0.0100315			9.95248	10.631	9.7986
CCDC171	203238	-1.6435	0.00257317			6.17825	5.39569	6.11246
CCDC21	64793			1.50893	0.0151522	7.7203	6.88879	7.12677
CCDC25	55246	1.74103	0.000526794			9.75118	10.5078	9.70781
CCDC45	90799	-2.29157	0.0124864			9.67913	8.62363	9.81997
CCDC46	201134	1.8515	0.00945839			7.00435	7.66619	6.7775	DN
CCDC71	64925	4.93601	0.000547254			6.99015	9.38069	7.07734	UP
CCDC80	151887	-1.74587	0.0945877			10.1345	9.50105	10.305
CCDC85A	114800	5.18042	0.0532155			8.46819	10.3861	8.01299
CCDC86	79080	-1.63907	0.0594214			10.1809	9.58202	10.2949
CCDC88A	55704	3.96476	0.00681703			6.56548	8.08404	6.09681
CCDC89	220388	8.79282	1.47693e-05			6.25876	9.7052	6.56887
CCDC92	80212	2.49257	0.0020482			11.6787	12.8377	11.52	UP
CCDC94	55702	-3.32886	0.0135708			8.77327	6.99382	8.72885	UP
CCDC97	90324	-2.41672	0.00122188			9.91244	8.54509	9.81814
CCL26	10344	4.19876	0.0438866			6.72332	9.67749	7.60752
CCND2	894	-6.06406	0.0195962			9.65835	7.989	10.5893
CCND3	896	2.28122	0.0181845			11.708	13.0752	11.8854	UP
CCNL1	57018	-2.17303	0.052111			10.4053	9.53585	10.6556	DN
CCNT1	904	5.07631	0.000385088			5.36036	7.73147	5.38769
CCR6	1235	-1.63665	0.0787423			15.5977	14.9072	15.618
CCRN4L	25819	1.57009	0.00217498			8.46724	8.93488	8.28403
CCS	9973	2.55062	0.0110655			8.1264	9.43174	8.08089
CCT5	22948	-1.88933	0.0274978	-1.74507	0.0279784	8.91152	8.79693	9.7148	UP
CCT8P1	644131	-1.71783	0.0602412			9.39379	8.54293	9.32352
CD163	9332			-3.54517	0.0404543	5.60845	6.46007	7.4343	DN
CD3EAP	10849	2.85339	0.0140682			5.86538	7.36082	5.84814
CD55	1604	3.48519	0.0338803			9.27044	10.8657	9.06441	DN
CD63	967	-3.46915	0.00295781			14.7386	12.76	14.5546	UP
CD70	970	-3.10637	0.0364339	-3.3568	0.011027	6.06525	6.1771	7.81233
CD9	928			3.32582	0.0749921	10.6477	7.45353	8.91398
CD99	4267	-1.87057	0.0484802			13.051	12.0974	13.0009
CDC123	8872	1.85405	0.0149529			10.3233	11.3651	10.4744
CDC14A	8556	-3.45139	0.0064691			7.53091	5.64766	7.43483
CDC26	246184	1.80719	0.00800583			11.3688	12.2432	11.3894
CDC37	11140	1.6211	0.0176728			13.907	14.7291	14.0321	UP
CDC42BPB	9578	-1.56125	0.0143623			9.45459	9.17748	9.82018
CDC42EP3	10602	-2.83191	0.0341737			9.79576	8.76086	10.2626	UP
CDC42SE1	56882	-1.77807	0.002306			8.86698	8.14452	8.97483
CDC7	8317	-2.364	0.0378417			7.34686	5.98979	7.23102	UP
CDC73	79577	1.55978	0.0062198			5.35078	6.0199	5.37856
CDH13	1012	-1.86662	0.029242			10.6999	9.15328	10.0537
CDH2	1000	1.85875	0.0501334			12.1872	12.2649	11.3706
CDIPT	10423	-2.70898	0.0134593			10.3434	8.91468	10.3524
CDK10	8558	1.95004	0.00457205			10.3338	11.1905	10.227	UP
CDK4	1019	-2.42203	0.0220189			12.8334	11.7187	12.9949	UP
CDKN2A	1029	4.76279	0.0107579	3.66027	0.0289042	9.80676	10.1866	7.93481	UP
CDRT15P2	644694	1.95976	0.00281725			6.34036	6.83995	5.86927
CECR5	27440	1.97997	0.00238875			9.80734	10.6629	9.67745
CENPB	1059	3.22324	0.0014448			11.9329	13.3768	11.6883
CENPJ	55835	-3.07057	0.0731195			7.82339	6.0733	7.6918
CENPQ	55166			2.47115	0.0346888	6.97134	6.60278	5.66616	UP
CENPT	80152	-2.34751	0.0484295			9.56756	8.41958	9.65071
CENPV	201161	1.78047	0.00518706			8.77011	9.57873	8.74647
CENTA1	11033	2.54818	0.018821			7.96596	10.0073	8.65782
CENTG2	116987	-1.94615	0.0726934			9.94807	9.00855	9.96917
CEP110	11064	-2.12379	0.046991			6.6789	5.63274	6.71938
CEP192	55125	-1.71861	0.0411277			9.63899	8.8219	9.60314
CEP350	9857	-2.01694	0.00352639			9.94122	8.83365	9.84582
CES8	283848	-2.7389	0.00770839	-2.03773	0.0539927	6.45851	6.03188	7.48547
CFDP1	10428	-1.5544	0.0296671			10.6929	10.0186	10.655
CFH	3075			1.81035	0.0720242	9.62903	9.02078	8.77276
CHCHD4	131474	1.68221	0.000422574			9.71597	10.4709	9.72053
CHCHD6	84303	1.76895	0.018167			8.45125	9.02956	8.20666
CHCHD8	51287	2.42432	0.0092423			8.31455	9.56346	8.28588	UP
CHD8	57680	-1.57818	0.0218001			10.6511	9.96248	10.6207
CHES1///FOXN3	1112	-3.13639	0.0215181			10.5065	9.13827	10.7874
CHFR	55743	-1.87723	0.00594492			11.1042	10.2551	11.1637
CHKA	1119	-3.21003	0.0140458			9.30462	7.74875	9.43133
CHKB	1120	-1.90836	0.0193882			9.55842	8.78109	9.71343
CHM	1121	2.11769	0.00976333			9.99297	10.9262	9.84375
CHML	1122	2.12163	0.0396282			6.79816	7.25694	6.17177	UP
CHP	11261	-2.52095	0.00230569			11.6512	10.3241	11.6581	DN
CHPT1	56994	-1.80255	0.0100461			11.9287	10.8509	11.7009	DN
CHRNB1	1140			1.55131	0.01211	7.26494	6.72265	6.63145
CHURC1	91612	5.62441	0.000848569			11.0029	12.7922	10.3005
CIB1	10519	1.78005	0.000930948			13.1439	14.0233	13.1913	UP
CITED2	10370	-1.85227	0.0694411			13.6531	12.9494	13.8387
CKAP5	9793	-1.59088	0.0217326			11.4996	10.7681	11.4379
CLASP2	23122	-1.86827	0.0444057			7.89452	7.13927	8.04097
CLDGroup1	9069	-1.68627	0.0176157			10.6222	10.0538	10.8077	UP
CLDND2	125875	3.07123	0.0419655			6.63346	8.59325	6.97444
CLEC11A	6320	-1.63458	0.0131452			11.2348	10.746	11.4549
CLIC1	1192	1.63494	0.0513158			13.7942	14.2232	13.5139	UP
CLK1	1195	-1.50962	0.0526694			10.2404	9.43928	10.0335	DN
CLK3	1198	2.12716	0.00203514			8.47865	9.59761	8.50868
CLN8	2055	2.39633	0.00325846			6.64069	7.37625	6.11542
CLPP	8192	1.62061	0.0224358			9.87463	10.5721	9.87552	UP
CLRN1	7401	-1.83384	0.0183966			7.45487	6.2693	7.14417
CMAH	8418	-5.86176	0.00321722			7.97921	5.77043	8.32177
CMAS	55907	1.51494	0.0358861			10.5327	10.9073	10.308
CMC1	152100	1.51399	0.00628997			9.3261	9.84579	9.24743
CNFN	84518	2.19187	0.0312774			6.28935	7.24154	6.10938
CNNM1	26507	3.12321	0.0176152			6.28693	7.43396	5.79094	UP
CNOT3	4849	-2.16637	0.0173074			8.12617	7.14781	8.26309	UP
CNOT4	4850	-1.67649	0.00689302			9.33384	8.69752	9.44296
CNOT6	57472	1.82742	0.00144073			7.92069	8.90509	8.03528
CNPY4	245812	-1.55464	0.0665903			9.7144	9.27808	9.91466	UP
CNTN3	5067	2.39744	0.0124166			8.30896	9.9069	8.64541
CNTNAP1	8506	-1.53853	0.068827			11.0102	10.14	10.7615
COL12A1	1303	-2.27952	0.0896911			13.4292	12.4891	13.6778
COL24A1	255631	-3.13515	0.000364593			6.58256	5.48579	7.13432
COL4A5	1287			6.62536	0.0212883	8.55974	6.23566	5.83174
COLQ	8292	-1.66814	0.000860763			6.11054	5.81726	6.5555
COMT	1312	1.5087	0.0522657			12.42	13.2863	12.693
COPG2	26958	3.32933	0.0089992			8.18163	9.81138	8.07615
COPZ2	51226	1.7671	0.0453908			10.8478	11.6222	10.8008
COQ6	51004	1.57106	0.0470383			8.98543	9.65447	9.00273
CORO7	79585			1.5719	0.0907088	7.4295	6.74672	6.777	UP
COTL1	23406	-2.82615	0.0149476			9.72581	7.88599	9.38482
COX4I1	1327	1.78236	0.000846733			14.7046	15.596	14.7622
CPM	1368	2.17322	0.00358149			7.04652	7.75366	6.63383
CPS1	1373			2.23701	0.0520782	9.49134	8.29869	8.32976
CPSF2	53981	1.64083	0.0086721			9.13697	9.79203	9.0776
CPSF6	11052	1.65328	0.0226932			5.36476	6.14327	5.41794
CRAT	1384	-1.52537	0.0369383			8.81549	8.26987	8.87903	DN
CREB1	1385	-1.78166	0.0896159			12.7025	11.9642	12.7974
CREB3	10488	1.76777	0.021007			7.30158	8.20108	7.37915
CREB3L2	64764			-1.51458	0.00793103	11.8214	12.1283	12.4203	UP
CREBL2	1389	-3.83652	0.00148429			7.43337	5.56847	7.50827
CREBZF	58487	-2.55692	0.0342696			8.02042	6.91733	8.27174
CRELD1	78987			1.67353	0.0869115	10.6699	9.96584	9.92699
CRHR1	1394	3.3541	0.00610323			5.96446	8.1997	6.45378
CRLF1	9244	-2.16149	0.0183864			7.22657	6.38935	7.50138
CRNKL1	51340	2.64548	0.0273104			6.33927	7.32402	5.92049
CROCC	9696	1.88211	0.0516212			6.66257	7.65107	6.73872
CRSP6	9440	2.03913	0.0011936			5.44062	6.61431	5.58636
CRTC2	200186	-1.64115	0.0200798			7.63809	6.86591	7.58062
CRY2	1408	-1.77957	0.0173768			8.88675	8.27306	9.10459
CRYBB2	1415	3.16563	0.0282143			6.43906	8.37987	6.71738
CRYZ	1429	1.98653	0.032241			11.4921	12.0376	11.0474
CS	1431	-1.59814	0.00226712			12.1148	11.4216	12.098
CSAD	51380	-2.32722	0.0130125			9.03616	7.9485	9.16711	DN
CSDE1	7812	2.60754	0.0101427			7.92812	9.23691	7.85422	DN
CSGALNACT2	55454	-3.85833	0.00189527			7.098	5.45604	7.40402	DN
CSHL1	1444	2.775	0.0111896			7.31044	8.52932	7.05683
CSK	1445	-1.56593	0.00178984			11.1451	10.5371	11.1841	UP
CSNK1G2	1455	-1.81309	0.00826545			12.6569	11.7719	12.6303
CSNK2A1P	283106	1.68869	0.0546268			7.78147	8.38096	7.62505
CSRNP2	81566	-1.82606	0.0050047			9.41391	8.7668	9.63553
CSRP2BP	57325	1.63013	0.0156085			8.49043	9.01616	8.31117
CST3	1471	-1.71833	0.0158842			14.4375	13.7002	14.4812
CTDSP1	58190	-2.34332	0.0352031			10.2855	8.97327	10.2018
CTF1	1489			1.68466	0.00540193	7.24144	7.72797	6.48898
CTGLF10P	653234	-1.6109	0.0410207			5.69877	5.56084	6.24871
CTGLF3	414189	-2.04748	0.0787853			10.1751	9.40166	10.4355
CTHRC1	115908	-2.22302	0.00494834			12.9534	12.8311	13.9836
CTNS	1497	-1.98016	0.0911139			10.5814	9.72371	10.7093
CTRC	11330	3.67752	0.000789966			5.45452	7.23312	5.35439
CTSD	1509	-2.20913	0.032807			11.9793	10.6394	11.7828	UP
CTSH	1512	-2.34594	0.0734042			8.76084	8.17173	9.4019	UP
CTSZ	1522	5.14121	0.00251099			10.2984	12.6457	10.2836	UP
CUL1	8454	-2.02266	0.000103091			10.5387	9.66495	10.6812	UP
CUL7	9820	-2.20578	0.00239203			7.71416	6.6078	7.74909
CUL9	23113	-2.94164	0.00123107			7.63192	6.35033	7.90695
CUTL1	1523	-2.01122	0.0363371			8.87406	7.64673	8.6548
CXORF12	8269	1.92139	0.0207975			9.10403	10.055	9.11287
CXXC1	30827	1.70046	0.0186162			10.5448	11.2228	10.4568	UP
CYBA	1535	1.89039	0.0481017			12.0509	13.1645	12.2458	UP
CYCS	54205			-1.53641	0.0148088	7.47201	8.27738	8.09158
CYHR1	50626	1.63083	0.0264083			6.39965	7.24291	6.5373
CYLD	1540			1.6555	0.0662277	8.81199	8.79911	8.08472	DN
CYLN2///CLIP2	7461	-2.2146	0.0463213			9.46574	8.56955	9.7166
CYORF14	55410	-2.31236	8.78125e-05			6.42293	5.32193	6.5313
CYORF15A	246126	-14.2953	1.56075e-06			9.26292	5.36101	9.19848
CYP11A1	1583	2.08901	0.00840396			6.63214	7.4852	6.42238
CYP27A1	1593	-2.02994	0.0193779			10.5308	9.54794	10.5694	UP
CYP4V2	285440	-1.83013	0.0101851			10.3683	9.76527	10.6372
CYR61	3491	1.67443	0.0280757			13.8336	14.3897	13.6461	DN
DAPK3	1613	2.50875	0.00205194			8.25418	9.67301	8.34604	UP
DAPP1	27071	-1.54026	0.0687789			13.3497	12.6746	13.2978	DN
DAZAP1	26528	-1.78797	0.00186133			9.95617	9.36397	10.2023
DBNL	28988	1.52071	3.85604e-06			11.7673	12.3452	11.7405
DCAF15	90379	-3.86486	0.014803			8.08395	6.11913	8.06955
DCAF16	54876	1.70166	0.00438517			7.72148	8.68574	7.9188
DCLRE1A	9937	1.95643	0.0118901			6.77372	7.26996	6.30173
DCTN4	51164	1.74685	0.0543089			9.79846	10.3885	9.5837	UP
DCUN1D3	123879	1.52786	0.00571967			10.3391	11.0547	10.4432
DCXR	51181	1.88303	0.0333504			9.5073	10.4343	9.52123
DDEF2	8853	-2.37302	0.00525773			11.4492	9.92914	11.1759
DDX28	55794	-1.55859	0.00702166			8.45268	8.0074	8.64764
DDX31	64794	1.57494	0.0198551			7.26379	7.8471	7.1918
DDX39	10212	-1.89298	0.0755586			10.9283	10.2561	11.1768	UP
DDX49	54555	-1.96714	0.0300653			7.4657	6.72537	7.70147
DDX5	1655	-1.58475	0.0149806			14.181	13.4755	14.1398
DDX54	79039	1.53762	0.041039			7.3768	8.00694	7.38625
DDX55	57696	-2.34202	0.00706911			10.883	9.46789	10.6956
DDX58	23586			1.89458	0.0205057	7.97009	7.39686	7.04821
DDX59	83479	-1.64226	0.0545905			9.82591	8.93009	9.64577
DEM1	64789	-1.86182	0.0688331			9.88371	9.11711	10.0138
DEPDC6	64798			-6.22946	0.0261174	5.99147	8.83975	8.63058
DEPDC7	91614	1.61153	0.0549091			7.39787	7.60754	6.91911
DEXI	28955	2.28115	6.41833e-05			11.4774	12.6926	11.5029
DGCR6	8214	2.41302	0.0065615			11.2831	12.3736	11.1027
DGCR8	54487	-2.30672	0.014555			9.75006	8.45994	9.66579	DN
DGKQ	1609	-2.02044	0.0233464			9.70818	8.69991	9.71458
DGUOK	1716	1.84719	0.0073251			10.9358	11.8327	10.9474
DHRS1	115817	1.70071	0.0226684	1.56794	0.0385516	11.7382	11.8555	11.0894	DN
DHRS4	10901	1.91832	0.0014033			10.3825	11.1785	10.2387
DHRS4L2	317749	2.28038	0.0361577			8.27179	9.32028	8.131
DHX35	60625	-1.62407	0.0126524			8.90995	8.11764	8.81726
DIDO1	11083	2.63482	0.00425184			5.70045	7.04749	5.64978
DIEXF	27042	-2.06598	0.0616087			8.39031	7.98353	9.03036
DIS3	22894	-2.49891	0.00475945			6.72418	5.35149	6.67279
DKFZP586I1420	222161	-2.05349	0.0415217			6.8285	5.69302	6.7311	DN
DKK3	27122	1.50565	0.0532727			14.2864	14.5095	13.9191	DN
DLG5	9231	-4.48601	0.0133514			8.16908	6.51513	8.68057	DN
DLGAP4	22839	-1.77196	0.0360316			10.1695	9.3312	10.1565
DLST	1743	2.8333	0.00712923			9.61761	11.0538	9.55135
DMC1	11144	-4.09773	0.0283523			12.9041	11.0438	13.0786	DN
DMD	1756	4.20992	0.000325601			5.79962	8.11016	6.03636	DN
DMTF1	9988	-1.55505	0.0295038			9.57275	9.19362	9.83058
DMWD	1762	-5.6483	0.00497348			8.86059	6.61079	9.10861	UP
DMXL2	23312	-1.77253	0.0764667			7.00972	6.09782	6.92363	UP
DNAH1	25981	-3.76755	0.00122628			7.54584	5.74572	7.65935
DNAJC17	55192	2.24811	0.0006546			7.89456	9.01903	7.85032
DNAJC19	131118	1.85346	0.0242347			8.06994	8.76057	7.87035
DNAJC25-GNG10	552891	1.74582	0.0384194			7.98245	8.66465	7.86075
DNAJC28	54943	-1.62596	0.0897372			14.2157	13.7297	14.431
DNAJC8	22826	1.5656	0.0263977			13.509	14.1114	13.4647
DNASE1L1	1774			1.96991	0.0814412	9.73639	9.3384	8.75826	UP
DNLZ	728489	2.65135	0.00439286			10.2149	11.5615	10.1548
DNPEP	23549	-1.70898	0.00465378			8.81636	8.08298	8.85612
DOCK10	55619	-2.54164	0.0569688			11.1873	9.68357	11.0293
DPP4	1803	-1.86269	0.0910544			11.5217	10.8527	11.75
DPP8	54878	-1.62038	0.00780091			9.75341	8.9377	9.63404
DPYD	1806	-1.66697	0.0324137			10.2175	9.36435	10.1016	DN
DPYSL3	1809	-1.76573	0.0242199			11.8636	11.2195	12.0398	DN
DRAM1	55332	-1.67866	0.0205637			13.5216	12.8019	13.5492
DSCAM	1826	2.00814	0.00737408			5.99431	6.90349	5.89763
DSCC1	79075	-3.72389	0.00869091			7.58511	6.08502	7.98183
DSCR3	10311	-1.58674	0.019938			11.6313	10.8844	11.5505
DSTN	11034			1.63952	0.0867305	13.8644	12.8769	13.1511	DN
DTD1	92675	1.74649	0.00672883			10.1051	10.4967	9.69222
DTWD2	285605	-2.20045	0.0766037			9.9231	8.95818	10.096
DUS1L	64118	-1.83947	0.0662231			7.66738	6.88457	7.76386
DUSP16	80824	-1.61487	0.0285292			6.86426	6.03083	6.72225
DUSP19	142679	-2.07483	0.0205833			11.9687	11.1286	12.1816
DUSP6	1848	-2.84761	0.00639157			9.35188	8.24044	9.7502
DUXAP3	503632	-5.00089	0.0139142			12.9975	10.7052	13.0274
DVL1	1855	-1.9568	0.0211412			6.27683	5.85156	6.82006
DYDC2	84332	-1.73155	0.0225989	-1.60798	0.0268019	5.90308	5.79626	6.58832
DYNC1LI2	1783	1.57648	0.000550057			13.13	13.6823	13.0256	UP
DYNC2H1	79659	-2.63529	0.0114869			9.98593	8.57954	9.9775
DYRK1A	1859	-1.54488	0.0174771			10.0808	9.47242	10.0999
DYRK1B	9149	-1.80169	0.0942012			7.13154	5.9729	6.82225
E2F4	1874	-1.82975	0.00504439			10.6169	9.9287	10.8003
EAF1	85403	-1.82957	0.0271514			9.12975	8.2012	9.0727
ECD///HSGT1	11319	-1.62158	0.060281			9.23219	8.78612	9.48351
ECM1	1893	-3.88791	0.0073108			12.8645	10.6581	12.6171	UP
EDEM1	9695	-1.68648	0.0145212			9.9933	9.54903	10.303
EDG1	1901	2.44478	0.0226134			7.28467	8.82975	7.54005
EEF1A1P9	441032	-1.83421	0.000785383			6.23396	5.38186	6.25702
EFCAB4A	283229	4.40089	0.00463312			5.92058	7.65925	5.52145
EFEMP1	2202	-29.9187	0.00497011			13.0606	8.28681	13.1898	DN
EFHC1	114327	-1.53241	0.00788737			8.71689	8.12069	8.7365
EFNA4	1945	2.26645	0.0112986			7.00247	8.46263	7.28219
EFNB2	1948			4.8643	0.00454883	11.1436	9.65326	8.86136	DN
EGFLAM	133584	5.84465	0.0101518			5.45163	8.38164	5.83452
EGR1	1958	-2.97965	0.0451926			10.2959	9.42654	11.0017	DN
EGR3	1960	3.82552	0.0013866			5.41589	7.26473	5.32907
EHD2	30846	-1.6536	0.0184575			11.2261	10.1626	10.8882
EHD3	30845	-2.01812	0.067544			7.72719	6.45514	7.46815	UP
EHHADH	1962			1.62652	0.0108139	8.04753	7.7549	7.34574
EHMT2	10919	-1.51897	0.0795407			7.17828	6.4664	7.0695	UP
EID2B	126272	-1.84472	0.0861341			11.482	10.6149	11.4983
EIF1AX	1964	2.15353	0.0192996			9.51905	10.3	9.19333
EIF1AY	9086	-7.63667	0.0484953			9.282	5.32193	8.25487	DN
EIF1B	10289	-1.81079	0.0268529			12.2885	11.3676	12.2242	DN
EIF2AK3	9451	-1.85875	0.0380956			8.15002	7.25953	8.15387
EIF2B1	1967	1.52822	0.00710769			10.6406	11.1793	10.5674
EIF2B5	8893	1.53966	0.00849677			9.28681	10.103	9.4804
EIF3C	8663	1.6346	0.039089			6.8706	7.88763	7.17869	UP
EIF3CL	728689	1.59859	0.0255426			6.99097	7.74054	7.06374	UP
EIF3D	8664	1.6155	0.0171368			12.3698	13.1956	12.5036
EIF3H	8667	1.59342	0.00628832			12.2113	12.9747	12.3026
EIF4EBP3	8637	-1.57051	0.0405615			8.53534	7.92503	8.57626
EIF5	1983			-1.60959	0.00479433	9.07319	9.99457	9.75988	UP
EIF6///ITGB4BP	3692	1.92609	0.0351354			12.0527	12.9147	11.969
ELMO2	63916	-1.65909	0.023225			9.95985	9.2217	9.95209	UP
ELN	2006	-13.4286	0.07707			9.40863	7.43363	11.1809
ELP3	55140	1.67336	0.00208433			9.98971	10.5256	9.78289
ELP4	26610	2.1692	0.000434601			7.63463	8.54421	7.42704
EMC10	284361	-2.09148	0.0244855			6.92577	6.14622	7.21075
EMP1	2012	-1.59941	0.0414589			14.3321	13.4637	14.1412	UP
ENGASE	64772	1.63557	0.000880103			6.83614	7.63601	6.92622
ENOSF1	55556	-2.39433	0.0225628	-1.61619	0.0501456	9.55246	8.98543	10.2451
ENOX2	10495	1.68134	0.0211461			8.10215	8.84914	8.09953
ENTPD7	57089	-2.31403	0.0412062			7.96765	7.27648	8.48688
EP400	57634	-1.59352	0.00948419			9.58949	9.05412	9.72634
EPAS1	2034			-1.58803	0.0271092	13.1715	13.3194	13.8387	DN
EPB41L3	23136	1.94332	0.0464275			8.63701	11.0484	10.0899	UP
EPB41L4A	64097	-3.7831	0.00154021			7.48872	5.48934	7.40891
EPHA2	1969	-2.37523	0.0237036			7.54855	6.24931	7.49738
EPHA4	2043	-2.09265	0.0274497			8.72615	7.46073	8.52607
EPHA8	2046	-2.1635	4.67146e-06			6.50053	5.65149	6.76486
EPHX1	2052	-2.91631	0.00310901			9.59808	8.3901	9.93424
EPHX2	2053			-1.73027	0.0407633	5.55066	6.43341	6.34166
EPSTI1	94240	4.36647	0.0505408			8.7163	9.15133	7.02486	UP
ERAL1	26284	-1.91522	0.00290408			11.0319	10.1181	11.0556
ERCC2	2068	1.6366	0.000503403			9.36731	9.87903	9.16832
ERCC6	2074	-3.16775	0.0600412			7.53132	6.05579	7.71925
ERGIC1	57222	3.58026	0.00127162			9.19566	11.188	9.34793
ERLIN1	10613	-2.07261	0.0710581			9.34734	8.41228	9.46372	UP
ERLIN2	11160	1.51667	0.0205137			8.69974	9.19871	8.5978
ERMP1	79956	-1.87497	0.0453415			8.07644	7.07643	7.9833
ESCO1	114799	-1.9956	0.0386059			7.3648	6.35009	7.34691
ESPL1	9700	4.44032	0.0156332			6.44198	8.70938	6.55872
ESR1	2099	-1.99173	0.00115331			5.75851	5.32193	6.31595
ESRRAP2	144832	-1.66297	0.0117922			9.02437	8.45809	9.19185
ESYT1	23344	-1.99674	0.0203685			13.1362	12.0171	13.0148
ETFB	2109	3.3006	0.0234841			11.1289	12.7764	11.0537	DN
ETHE1	23474	2.98567	0.0258472			6.76491	8.03878	6.46073
ETS2	2114	1.55347	0.00293036			8.86979	8.96384	8.32834	DN
ETV3	2117	-1.98433	0.0353691			6.41635	5.83982	6.82847
EVI2A	2123	-2.80452	0.0740877			9.04388	7.97746	9.46522	UP
EVI2B	2124	-4.0412	0.007898			8.55888	6.95587	8.97065
EWSR1	2130	-1.51566	0.0361636			11.3351	10.797	11.397
EXOC4	60412	-2.84239	0.0082012			9.52016	8.11013	9.61724
EXOC6	54536	-1.52046	0.00957648			6.84737	5.73651	6.34102
EXOG	9941	48.9541	0.000580155			5.84541	11.1147	5.5013
EXOSC1	51013	1.51466	0.0171593			10.4502	11.2998	10.7008
EXOSC5	56915	2.77573	0.0311527			7.55824	8.91719	7.44432
EXOSC7	23016	1.78717	0.0385762			10.7698	11.4868	10.6491
EXOSC9	5393	-1.49523	0.0286839			10.6847	9.95859	10.539
EZH2	2146	-1.86788	0.0769849			6.9895	6.19856	7.09996
F10	2159	4.1345	0.0261289			6.99068	9.08019	7.03248
F3	2152	2.24561	0.0320675			10.0591	11.3166	10.1495
FADS3	3995	-1.49989	0.0763039			7.8147	6.8678	7.45266
FAHD2A	51011	1.62387	0.00131921			8.04076	8.31243	7.61299
FAM100A	124402	-1.78119	0.0513789			8.30193	7.4408	8.27364
FAM102B	284611	-2.08814	0.0133052			8.97322	7.98856	9.05077
FAM104B	90736	3.09827	0.00454267			6.19911	7.38557	5.75411
FAM10A7	155019	-2.14061	0.00697428			9.99609	8.9556	10.0536
FAM110A///C20ORF55	83541	-2.8198	0.0406564			8.03103	6.59502	8.09062
FAM110B	90362	1.79329	0.00202356			8.49464	9.49314	8.65053
FAM111A	63901	-1.87024	0.0635999			11.0311	9.91045	10.8137
FAM113A	64773	-2.28989	0.0290455			8.78092	7.46346	8.65874
FAM114A1	92689	-1.62031	0.0605909			9.29977	8.36464	9.0609	DN
FAM114A2	10827	2.61976	0.00551852			6.71669	7.93961	6.55018
FAM115A	9747	-4.37758	0.00377702			15.2379	13.1484	15.2785	UP
FAM116A	201627	-1.75453	0.0666032			9.91851	8.80393	9.61502
FAM117B	150864	1.67457	0.0269037			7.84974	8.68424	7.94045
FAM119A	151194	-2.05802	0.0475023			11.427	10.4313	11.4726
FAM125A	93343	1.77896	0.0344121			10.5655	11.0645	10.2334
FAM126A	84668	-1.79423	0.0899228			7.36353	6.7781	7.62147	UP
FAM131C	348487			2.99977	0.0178006	8.2835	7.13218	6.69865
FAM149A///DKFZP564J102	25854	-1.86228	0.0209148			6.90813	5.75407	6.65114
FAM160B2	64760	-2.82441	0.00149394			9.37222	7.97203	9.46997
FAM162A	26355	2.86425	0.0177471			9.28415	10.4654	8.94722
FAM164C	79696	2.16145	0.00284207			5.88969	6.59863	5.48662
FAM168B	130074	-1.50952	0.0334041			9.78921	9.45507	10.0492
FAM174B	400451			-1.89212	2.52548e-05	5.32193	6.85584	6.24193
FAM177A1	283635	-2.6979	0.00550983			14.2999	12.8692	14.301
FAM184B	27146	2.22619	0.0111883			5.46504	6.5339	5.37932
FAM193A	8603	-1.52582	0.00519742			9.09697	8.6241	9.23368
FAM193B	54540	-1.63979	0.00891896			6.4645	5.90124	6.61474
FAM195A	84331	-1.74101	0.0530045			8.94225	8.29359	9.09352
FAM196A	642938	18.188	0.000581092	-2.05713	0.0330469	5.43793	10.6635	6.47856
FAM19A2	338811	4.23707	0.0436928			5.55742	7.51788	5.43481
FAM19A4	151647	1.65034	0.000526914			5.55153	6.23799	5.51523
FAM20B	9917	-1.69519	0.0289123			12.3298	11.5369	12.2983
FAM210A	125228	2.01829	0.0193612			7.08805	7.87919	6.86606
FAM210B	116151	-1.50468	0.0575878			10.9235	10.641	11.2304
FAM213A	84293	-2.19996	0.0291046			13.0538	11.8343	12.9718
FAM21A	387680	-1.80673	0.0870316			7.14103	6.26043	7.11381
FAM36A	116228	-1.73936	0.0143082			9.62652	8.62181	9.42037
FAM38A	9780	-1.66908	0.0570918			13.0163	12.2899	13.029
FAM38B	63895	-5.17091	0.000994791			8.88913	5.46506	7.83548	UP
FAM3A	60343	-1.9748	0.00946343			12.1191	11.1742	12.1559	UP
FAM3C	10447	-1.81671	0.0286234			10.295	10.2217	11.083	DN
FAM43A	131583	2.08663	0.00598372			9.28153	10.0555	8.99428
FAM45A	404636	-1.73423	0.00733004			12.4164	11.7767	12.571
FAM46C	54855	4.11893	0.0344999			5.33988	7.86626	5.82399
FAM50B	26240	1.83156	0.00907392			8.04611	8.91323	8.04015
FAM63A	55793	-1.50102	0.0468157			9.59071	9.09563	9.68157
FAM65A	79567	2.00567	0.0457671			11.9475	12.751	11.7469	UP
FAM73B	84895	-1.77984	0.00575828			8.13763	7.62691	8.45866
FAM76B	143684	-2.92287	0.012275			7.80625	6.3833	7.93069
FAM7A2	727935	2.87616	0.00631372			5.81584	7.28439	5.76025
FAM82A2	55177	-1.64835	0.00389765			11.5694	10.8772	11.5982	DN
FAM86B2	653333	-1.62315	0.036868			6.01322	5.48992	6.18871
FAM86FP	653113	3.24006	0.0277512			6.66036	8.25765	6.56163
FAM89A	375061	3.17192	0.0492354	5.54398	0.000705125	9.55212	8.74655	7.0812
FAM90A6P	389618			-1.49726	0.0163031	5.37893	5.47846	5.96125
FAM96B	51647	1.58389	0.000698608			11.5796	12.2236	11.5601	UP
FANCB	2187	2.23853	0.00125877			5.55399	6.60325	5.4407
FAP	2191	-1.99203	0.0932256			13.1522	12.3687	13.363
FAR2	55711			2.13424	0.0775374	7.56921	5.87634	6.47548
FARP2	9855	1.51725	0.00721515			6.879	7.34918	6.74772	UP
FAT4	79633	-3.7134	0.00259342			7.17719	5.50484	7.39758
FBN2	2201			7.01864	0.0396797	12.8094	12.2375	9.99819
FBXL12	54850	-2.26548	0.00171394			9.68077	8.50357	9.68339
FBXL15	79176	1.5128	0.0382295			8.39868	9.19427	8.59705
FBXL17	64839			-2.02046	0.0388651	6.31352	6.52055	7.3282
FBXL20	84961	1.51872	0.0348965			9.30798	9.6623	9.05944
FBXL7	23194	-4.34447	0.00908295			8.93893	6.72011	8.83929	DN
FBXO25	26260	1.80314	0.0181449			5.97207	6.7431	5.89259
FBXO31	79791	-1.52466	0.0240575			10.629	10.2341	10.8426	UP
FBXO42	54455	-1.77261	0.0106142			7.02368	5.96463	6.79051	DN
FBXW2	26190	1.75286	0.00115724			9.01253	9.96168	9.15197
FBXW8	26259	1.88699	0.016287			7.35415	8.2839	7.36781
FCGR3B	2215	-2.31633	0.00131082			8.02819	6.98963	8.20148
FCHSD2	9873			1.80243	0.0723379	9.23767	9.30008	8.38773
FEM1A	55527	1.58104	0.0314559			10.1837	10.7356	10.0748
FES	2242	-3.07098	0.040958			7.23246	6.66786	8.28656
FEZ2	9637			1.58981	0.0428439	13.4684	13.0105	12.7996	DN
FGF13	2258	6.69556	0.0158358			6.09016	8.5839	5.8407
FGFR1	2260	-2.23034	0.0188215			6.93066	5.77008	6.92734	DN
FGFR1OP2	26127	-2.00188	0.0722293			9.13219	8.06252	9.06387
FGGY	55277	1.80199	0.0356769			9.7334	10.5968	9.74725
FGL1	2267	-4.43885	0.000530336			8.06223	5.90434	8.05453
FIBIN	387758	-3.33922	0.0711113	-3.67696	0.0516039	6.53153	6.67053	8.41004
FIBP	9158	2.67088	0.0126302			10.6539	11.9872	10.5699
FKBP14	55033	-1.90665	0.0677964			11.055	10.2308	11.1618
FKBP2	2286	2.30157	0.0234148			9.1529	10.4304	9.22783
FKBP4	2288	2.00147	0.00276683			8.68026	9.64334	8.64228	UP
FKBP5	2289	-9.71768	0.00269931			8.91478	5.80353	9.08414
FLJ36868	642815	2.3234	0.000361861			5.77502	6.58199	5.36575
FLJ77644	728772	-1.62863	0.0379665			8.39182	7.64428	8.34794
FLNA	2316	-6.95715	0.004429			10.5527	7.4056	10.2041	UP
FLRT2	23768	-2.14614	0.0425758	-2.92447	0.0537158	10.5296	10.9761	12.0778	DN
FLVCR1	28982	2.49967	0.0147374			5.85351	7.02288	5.70114
FLVCR2	55640	-3.16134	0.00233415			8.36272	6.74993	8.41047
FLYWCH2	114984	1.9626	0.0190266			8.66636	9.36455	8.39179
FMNL2	114793	-3.09637	0.0797448			9.15851	7.82498	9.45556
FMO6P	388714	1.88388	0.00151212			6.91435	7.61654	6.70283
FNBP4	23360	-1.72597	0.0391422			11.3849	10.7582	11.5456
FNDC1	84624	-10.3663	0.00770228			9.83064	8.50893	11.8828
FOSL2	2355	-2.60364	0.0186767			7.61846	6.03079	7.41132
FOXD4	2298	3.90611	0.00756128			5.72492	7.90327	5.93754
FOXF2	2295	5.2271	0.0389785			8.20076	8.90603	6.52002	UP
FOXK1	221937	1.7507	0.0161335			9.78536	10.5288	9.72087
FOXK2	3607	-1.5777	0.0388121			6.59479	5.80886	6.46668
FOXL2	668			-4.46611	0.000462835	5.32193	8.02178	7.48095
FOXO4	4303	-3.07504	0.0122882			9.59476	8.03251	9.65312
FOXP1	27086	-1.81464	0.0256545			6.7198	6.27103	7.13071
FOXQ1	94234	4.80833	0.0317846	4.08675	0.00964611	9.15161	9.38619	7.12065
FPGS	2356	-2.21856	0.00574814			6.79316	5.72979	6.87941
FRAS1	80144	-1.81577	0.0760186			9.65761	8.99856	9.85915
FRMD4A	55691			2.31047	0.0469741	8.49239	8.17916	7.28421
FRMD6-AS1	145438	-2.75708	0.0633654			9.06175	7.87857	9.34171
FRRS1	391059	-3.95181	0.00285226			7.29758	5.54438	7.52689
FTHL11	2503	-1.73621	0.0290595			14.5548	13.8899	14.6858
FTHL12	2504	-1.55264	0.00551405			15.5298	14.9743	15.609
FTHL2	2497	-2.81046	0.00080754			14.0558	12.5728	14.0636
FTSJ3	117246	-2.52565	0.0147385			8.45927	6.86705	8.2037
FUCA1	2517			2.03776	0.0228459	10.9199	9.62293	9.89295
FUNDC2P3	644625	1.66916	0.0177573			5.34375	6.28692	5.54779
FUT10	84750	1.9023	0.0316568			5.6826	6.94573	6.01799
FUT4	2526	-1.83666	0.0442797			8.17579	7.59001	8.46709
FUT8	2530			-2.10019	0.0172573	9.56351	10.3775	10.634
FXN	2395	5.7844	8.19102e-05			5.49039	8.03956	5.50739
FYCO1	79443			1.67899	0.0772012	10.5093	10.2467	9.76167	UP
G6PC3	92579	-1.64278	0.0307911			10.257	9.81402	10.5302	UP
GAB2	9846	-1.78996	0.051076			10.0844	8.89753	9.73746
GABARAP	11337	2.49706	0.00222724			8.45776	9.70069	8.38046	UP
GABBR2	9568	4.09451	0.0526115			9.20127	10.9561	8.92236
GABPB2	126626	-1.93009	0.0410187			14.8497	14.0357	14.9844
GADD45GIP1	90480	-1.9269	0.0732803			7.18813	5.95747	6.90375	UP
GAL3ST4	79690	-3.03385	0.0384195			8.86752	7.22482	8.82597
GALK1	2584	1.78026	0.0170788			11.4317	12.1273	11.2952
GALK2	2585	-1.75911	0.0837222			7.61419	6.5967	7.41154
GALNS	2588	-2.91621	0.0157912			9.04847	7.6838	9.22789
GALNT11	63917	-1.49538	0.0218071			11.413	11.0486	11.6291
GALNT2	2590	-1.54975	0.0470155			8.01621	7.39907	8.03111	UP
GANAB	23193	-2.43752	0.00864594			10.798	9.6164	10.9018	UP
GAR1///NOLA1	54433	1.75394	0.00442396			9.861	10.6376	9.82696
GAS8	2622	-1.9185	0.0808944			8.54151	7.70819	8.64817
GATS	352954			-1.8093	0.00381255	8.53974	9.22079	9.39517
GBGT1	26301	-1.96534	0.00264649			7.66791	7.06048	8.03526
GCA	25801			3.29191	0.00523039	8.23408	7.34924	6.51515
GCFC1	94104	-1.78931	0.0783453			8.6481	7.95015	8.78956
GCN1L1	10985	-1.85944	0.00278063			11.6251	10.6801	11.575
GCNT1	2650			1.70204	0.0378073	10.1957	9.31804	9.42844
GCSH	2653	-2.51429	0.00501583			9.64485	8.32626	9.65642
GEMIN5	25929	-1.50428	0.0785003			7.31256	7.08067	7.66974
GFM2	84340	-1.68676	0.0227148			7.63843	6.86488	7.61913
GFOD2	81577	2.00409	0.00386401			7.75055	8.98072	7.97777
GFRA2	2675	5.17685	3.37478e-05			5.49917	7.70114	5.32907
GGA1	26088	-1.61635	0.0877048			15.5531	14.9385	15.6312
GGH	8836			1.51811	0.054241	11.2344	11.1194	10.6321	UP
GHDC	84514	-2.65148	0.00850891			9.42918	7.8549	9.2617
GIT1	28964	-1.69197	0.00111515			7.43578	6.70581	7.46451	UP
GJC1	10052	-1.83099	0.075778			13.6853	12.8906	13.7632
GJC2	57165	2.18272	0.00814965			7.45168	8.36336	7.23723
GLE1	2733	-1.68321	0.0206694			10.3266	9.85839	10.6096
GLIPR2	152007	2.47966	0.018562			11.6736	13.2152	11.9051
GLRB	2743	-1.55215	0.0331152			10.404	9.56686	10.2011
GLRX	2745	-1.65641	0.00100505			11.8594	11.6758	12.4039	DN
GLT25D1	79709	-1.53771	0.0273156			11.7413	11.6103	12.2311	UP
GLT8D1	55830	-1.76329	0.0341021			9.91892	9.22795	10.0462
GLYATL2	219970	2.50258	0.00831217			5.92501	6.64534	5.32193
GMDS	2762	1.79152	0.0257613			10.1387	10.8959	10.0547	UP
GMFB	2764	1.50844	0.0543633			12.3486	12.9941	12.4011
GMFG	9535			4.16845	0.0804096	8.80161	6.34729	6.74209
GMPSP1	728564	-1.59236	0.0158372			11.4409	10.7898	11.4609
GNAI3	2773	1.90073	0.0110117			8.60603	9.45688	8.53032	DN
GNL1	2794	1.51538	0.0131608			10.0118	10.7875	10.1878
GNPNAT1	64841	-5.09849	0.000283418			9.52447	7.21691	9.56698
GNRH1	2796	-2.01184	0.0248184			7.8198	6.56564	7.57416
GOLGA2	2801	2.03317	0.00538836			9.04006	10.1473	9.12357
GOLGA8B	440270	-6.81288	0.00702168			10.8684	8.08436	10.8526
GOLGB1	2804	-1.85288	0.00197382			11.0361	10.1612	11.051	DN
GOLT1B	51026	-1.95789	0.0291373			11.1048	9.90106	10.8704
GON4L	54856	-2.28877	0.00204788			9.56395	8.40451	9.59908
GOSR1	9527	1.85334	0.00455793			6.09244	7.09396	6.20383
GPATCH1	55094	4.92504	8.10275e-05			5.43302	7.64478	5.34464
GPATCH2	55105	-2.2538	0.0218149			8.08235	7.0623	8.23466
GPC1	2817			2.12143	0.0293947	10.9784	9.87584	9.8934
GPC6	10082	-1.90159	0.0259112			9.25082	8.68615	9.61335
GPKOW	27238	1.5469	0.0430236			8.77673	9.16759	8.53821
GPM6A	2823	4.59406	0.00121719			5.62802	7.66065	5.46088
GPNMB	10457	-2.8417	0.030067			14.0066	12.7102	14.217	UP
GPR109B	8843	2.52205	0.00842444			5.60956	6.99588	5.66128
GPR113	165082	1.80463	0.0147224			5.39257	6.18778	5.33607
GPR125	166647	-1.67579	0.00373727			5.9954	5.41095	6.15578
GPR175	131601	-1.69309	0.0430425			9.59014	8.98859	9.74826
GPR177	79971	-2.22008	0.032557			9.75837	8.84779	9.9984	DN
GPR3	2827	-1.58593	0.0693179			5.9065	5.49869	6.16402
GPR56	9289	-3.12086	0.0425678			7.6092	5.82121	7.46315	UP
GPR89C	728932	-2.82616	0.0577442			8.92647	7.49412	8.99296
GPX1	2876	1.68443	0.029074			13.9328	14.6099	13.8576	UP
GRB14	2888	2.957	0.00981016			5.85359	7.22762	5.66348
GRIN3B	116444	4.18389	0.0149039			5.45057	7.48761	5.42277	UP
GRINL1A	81488	4.71474	0.00284193			5.5608	8.06426	5.82708
GRPEL1	80273	1.61333	0.012918			9.45826	10.2096	9.51954
GRPEL2	134266	1.86055	0.0210235			9.49943	10.2518	9.35612
GRWD1	83743	1.56505	0.00134788			9.12436	9.88766	9.24145
GSDM1	284110	3.81654	0.0229279			7.26098	9.24598	7.31371
GSR	2936	1.56607	0.0268317			7.56313	8.54847	7.90133
GSTP1	2950	1.69919	0.0133393			13.6502	14.3438	13.5789	UP
GSTT2	2953	3.45396	0.0377494			7.07834	8.53544	6.74719
GSTTP2	653399	-1.6273	0.00794591			7.58138	7.12949	7.83197
GSTZ1	2954	2.31833	0.0373946			8.01807	8.74117	7.52808
GTDC1	79712	-1.65223	0.0765455			8.18468	7.19027	7.91468
GTF2A2	2958	-1.51271	0.0388674			12.6986	12.1318	12.7289
GTF2B	2959	1.87281	0.00473408			9.48378	10.4336	9.52839
GTF2E1	2960	1.65058	0.0176284			8.21729	8.70542	7.98244
GTF3C1	2975	-1.75415	0.00747142			9.08639	8.36541	9.17618	UP
GTF3C2	2976	-1.64763	0.0172392			10.1825	9.48544	10.2058
GTF3C6	112495	1.63968	0.024012			10.7185	11.3382	10.6248
GTPBP3	84705	1.68377	0.0160561			8.25217	8.66268	7.91098	DN
GULP1	51454	-3.4176	0.0586964			7.34038	5.67249	7.44547
GUSBP1	153561	-2.17546	0.0162092			6.6319	5.54889	6.67021
GYPE	2996	-2.50363	0.0509703			7.69822	7.33984	8.66386
GYS1	2997	4.06793	0.0246297			6.67541	8.64446	6.62016	UP
H1F0	3005	-2.64518	0.0179087			11.7959	10.3712	11.7746
H1FX	8971	-2.02039	0.0361993			9.9449	8.79808	9.81271
H2AFX	3014	-2.28663	0.0734598			8.62698	7.32802	8.52124	UP
H3F3B	3021	-1.51275	0.0246132			10.3764	9.66858	10.2658	DN
HACE1	57531	-2.13992	0.0151488			7.05152	5.77803	6.87559
HADHA	3030	1.85255	0.00852291			9.65828	10.6095	9.71997	UP
HARBI1	283254	1.60232	0.00571754			6.3126	6.90544	6.22528
HAT1	8520	-1.70549	0.0218903			10.102	9.21652	9.9867	UP
HCG2P7	80867	-5.01919	0.0112858			12.39	10.2709	12.5983
HCN4	10021	-3.25826	0.00576308			7.6746	5.93125	7.63535
HDAC1	3065	1.53579	0.0263315			12.4763	13.082	12.4631	UP
HDAC8	55869	2.99471	0.00870906			6.58038	8.05856	6.47614
HDAC9	9734	-1.92987	0.00432535			6.98689	5.6803	6.6288	DN
HDGF2	84717	2.30045	0.0167359			8.14602	9.40538	8.20346
HDGFRP3	50810	-1.53758	0.0296396			9.32226	8.3321	8.95276
HDHD1A	8226	2.69553	0.0118199			8.66393	9.91066	8.48009	UP
HDHD2	84064	-1.69568	0.0382492			10.1055	9.57204	10.3339
HDLBP	3069	3.05442	0.00591511			5.99938	7.23151	5.62061	UP
HECTD3	79654	2.05292	0.0120426			9.18506	10.1007	9.06305
HEMK1	51409	-1.69081	0.0615506			6.91583	5.73608	6.49379
HERC1	8925	-1.50092	0.0224034			10.1272	9.60511	10.191
HEXDC	284004	-1.59627	0.0546374			6.61581	5.76532	6.44003
HGS	9146	1.57533	0.0131052			12.2078	12.9086	12.2529	UP
HGSNAT	138050	-1.83973	0.0402592			7.42059	6.76883	7.64832
HIP1	3092	2.02295	0.0453132			7.77786	8.61317	7.59671
HIPK2	28996	2.02191	0.0215757			8.20331	9.35504	8.33932
HIRIP3	8479	1.80523	0.0153419			8.67328	9.08671	8.23453
HISPPD2A	9677	1.63942	0.00993259			8.44911	8.63056	7.91738
HIST1H2BD	3017	1.8959	0.0533567			9.11832	10.6971	9.77421
HIST1H2BJ	8970	8.79461	0.00145274			6.5963	10.1108	6.9742
HIST1H4K	8362	2.02662	0.02905			8.03128	8.79676	7.77769
HLA-A29.1	649853	-2.0897	0.0909351			11.9682	10.9721	12.0354
HLA-DMA	3108	3.25774	0.0282329	2.16744	0.0594574	10.2466	10.8345	9.13063
HLA-DRA	3122	-2.86766	0.0264555			7.18239	5.78208	7.30195
HLA-E	3133	-3.59122	0.00710635			12.4853	10.6905	12.535
HLA-F	3134	-1.76286	0.0909337			10.9907	9.65675	10.4747	UP
HLA-G	3135	-1.6934	0.0166209			9.53207	8.26358	9.02351	UP
HLX	3142	-2.44047	0.0178465	-1.61021	0.0341752	7.84057	7.24066	8.52782
HMBOX1	79618			1.99617	0.0132738	7.81972	7.24185	6.82249
HMG20B	10362	1.87244	0.00963945			11.1908	12.0041	11.0992	UP
HMGB1	3146	-2.35688	0.0472653			8.07367	7.04261	8.27949	UP
HMGCL	3155	1.61335	0.00187996			9.1932	9.86951	9.17944
HMGN2	3151	-2.23684	0.0637069			12.2681	11.2854	12.4469
HNRNPH2	3188	-1.52516	0.00180045			9.67538	8.99127	9.60023
HNRNPUL2///HNRPUL2	221092	1.49564	0.00300768			10.6825	11.1972	10.6164
HNRPA2B1	3181	-1.81649	0.0486105			13.8749	13.1306	13.9917
HNRPH1	3187	-2.23426	0.0466301			9.95841	8.92132	10.0811
HNRPH3	3189	-1.67627	0.00439183			10.4351	9.59593	10.3412
HNRPLL	92906	-1.57124	0.0347596			9.62857	8.82172	9.47362	UP
HNRPM	4670	-1.5096	0.0518691			12.3798	11.7437	12.3378
HNRPR	10236	-1.67527	0.0265812			12.1677	11.3995	12.1439
HOMER2	9455	2.38683	0.0236286			6.42097	7.37691	6.12181
HOXA10	3206	-5.6806	0.083108			9.982	7.38727	9.89332
HOXB2	3212	3.08662	0.00031112	-4.80092	0.0479698	7.05943	10.9488	9.32274	UP
HOXB4	3214	2.21529	0.0492727			5.32193	7.02543	5.87793
HOXB5	3215	18.071	0.00231141			6.44904	11.3444	7.16882
HOXB6	3216	6.24389	0.00171206			5.44143	8.61921	5.97676
HOXB7	3217	23.7851	0.00227971			5.54427	10.9928	6.42084	UP
HOXC4	3221	3.01437	0.010675			8.52481	10.7174	9.12552
HOXC6	3223	2.59426	0.00554479			10.6624	12.1142	10.7388	DN
HOXC8	3224	2.891	0.00328999			11.2707	13.1523	11.6207
HOXD4	3233	-1.55565	0.0774597			6.63948	5.95107	6.58858	DN
HPS4	89781	-2.01938	0.0164941			7.01265	5.89964	6.91356
HRSP12	10247	1.62318	0.00368182			9.29994	10.274	9.5752
HS2ST1	9653	-2.53357	0.0545392			7.95531	6.71099	8.05216
HSBP1	3281	1.53882	0.0119895			12.5846	13.143	12.5212	UP
HSBP1L1	440498	-2.49028	0.0166891			8.09413	6.77909	8.09539
HSCB	150274	1.53299	0.0481117			9.32511	9.97825	9.3619
HSD17B14	51171	-3.51151	0.0151278			10.4774	8.60449	10.4166
HSPA5	3309	2.08439	0.00227883			10.5501	11.327	10.2674	UP
HSPA9	3313	-1.84572	0.0172746			12.9008	12.2853	13.1695	UP
HSPB7	27129			2.24844	0.000639543	11.7447	11.6823	10.5758
HSPC047	29060			-1.4969	0.00996705	5.48915	6.37785	6.07112
HSPE1	3336	1.99585	0.0231366			11.8251	12.9562	11.9592	UP
HSPG2	3339	-1.96586	0.0464103			7.07306	6.128	7.10316
HSPH1	10808	-1.67931	0.0543623			12.4084	11.7695	12.5173	UP
HTR2A	3356	15.5915	0.00409319			7.13949	10.5512	6.58849
HTRA4	203100	-1.83354	0.00770382	-1.82319	0.00804879	5.48128	5.47311	6.34774
HUS1B	135458	3.23187	5.75293e-05			5.81939	7.33485	5.64248
HYAL3	8372	1.91562	0.0093436			6.91384	8.23777	7.29996
IAH1	285148	1.60718	0.00980919			11.9816	12.3942	11.7096	UP
ICAM3	3385	1.65509	0.00581174			9.45151	10.3898	9.66286
ICOSLG	23308	8.03127	4.17713e-05			5.44133	8.40686	5.40124
IDH2	3418	3.13007	0.0178248			9.84696	10.7191	9.07293	DN
IDH3G	3421	1.9038	0.0103974			10.4348	11.2806	10.3518	UP
IDI1	3422	-2.53684	0.0597971			10.6386	9.10273	10.4458	DN
IDUA	3425	-1.63892	0.00499857			9.6632	9.07135	9.7841
IER2	9592	-2.40571	0.00610402			7.82325	6.43874	7.7052
IFI27L2	83982	1.98973	0.0172024			11.6653	12.1892	11.1966
IFI35	3430	1.79295	0.0263486			9.91203	10.5182	9.67583
IFIT5	24138	1.81148	0.0545854			7.18768	8.40156	7.54439	UP
IFRD1	3475	-2.2503	0.0284262			10.8503	10.111	11.2811
IFT43	112752	1.86611	0.00561664			10.5308	11.4623	10.5623
IFT80	57560	-3.11498	0.00378983			7.22732	5.78796	7.42718
IGBP1P1	280655	-1.90405	0.086451			7.94243	6.90152	7.83059
IGF1R	3480	3.14696	0.0069523			6.45752	7.81243	6.15847	UP
IGF2R	3482	-1.64827	0.0664375			13.1958	12.6764	13.3974	UP
IGHMBP2	3508	3.3293	0.00570324			5.55379	7.24439	5.50917
IGIP	492311	1.90518	0.0186429			9.10759	9.90267	8.97274
IKBKE	9641	-2.02892	0.0241094			7.5906	7.07851	8.09922
IKBKG	8517	1.56107	0.0229398			10.5147	11.3562	10.7136	UP
IKZF3	22806	-2.10222	0.0111702			6.48558	5.68633	6.75825
IKZF4	64375	4.0599	0.00273557			6.02858	7.98903	5.96759
IL10	3586	-2.86631	0.0304084			12.4452	11.0657	12.5849
IL17RD	54756	-2.85492	0.0661213			10.7097	9.33334	10.8468
IL18	3606	-1.71373	0.0884925			13.9255	13.3948	14.172
IL25	64806	-5.05845	3.22662e-05			7.73665	5.38612	7.72482
IL27RA	9466			1.63754	0.059779	6.95742	5.95941	6.24589
IL4R	3566	-1.74009	0.0471401	-1.96744	0.0307666	8.56832	8.74548	9.54464
IL5RA	3568	1.91377	0.00396453			5.90091	6.76449	5.82807
ILKAP	80895	1.71805	0.00811566			8.96396	9.61844	8.83766
IMMT	10989	-2.30082	0.00237725			11.8176	10.6515	11.8536
IMP4	92856	1.53364	0.0107559			11.534	12.2903	11.6733
IMPG2	50939	1.55745	0.0413252			5.37654	5.96111	5.32193
INCA1	388324	-1.95848	0.0196509			6.36363	5.62932	6.59906
ING3	54556	2.26376	0.0530603			7.12563	8.54373	7.36501
ING4	51147	2.16766	0.0514698			6.88545	8.14683	7.03069
INO80	54617	-1.92628	0.00126745			9.54044	8.4066	9.35242
INSM1	3642	2.16396	0.00166584			5.53967	6.64654	5.53287
IPO13	9670	-1.78947	0.00427012			9.24532	8.55692	9.39645
IQCC	55721	-2.37077	0.00217791			8.0427	6.81342	8.05878
IQGAP1	8826	-1.60083	0.0877679			11.8857	11.1519	11.8307	UP
IRAK1	3654	-1.68076	0.0328274			12.8527	12.1404	12.8895
IRAK1BP1	134728			1.77907	0.0430331	7.09734	6.57933	6.26621
IREB2	3658	2.13021	0.00904885			7.66813	9.09463	8.00364
IRF2BP1	26145	-1.66862	0.0450015			7.35677	6.45385	7.1925
IRF2BPL	64207	-1.8411	0.0543808			10.7811	10.0237	10.9043
IRX1	79192	-4.0976	0.00666932			8.70637	6.72434	8.75912
IRX6	79190	-2.07473	0.00688276			5.96619	5.32193	6.37485
ISCA2	122961	2.09867	0.0135512			7.67576	8.70839	7.63892
ISLR	3671			-2.39384	0.0148071	8.47518	10.046	9.73451
ISOC1	51015	-1.8201	0.0257873	1.72448	0.0306173	8.82203	7.17184	8.03586	DN
ISYNA1	51477	2.87455	0.0354384			5.79645	6.96522	5.44188	UP
ITGA4	3676	-1.5762	0.0446197			8.65834	8.18383	8.84028	UP
ITGAV	3685	-1.57355	0.0594422			12.2272	11.603	12.257	DN
ITGB3BP	23421	-1.9739	0.0402552			7.94095	6.81506	7.79611
ITGBL1	9358	-4.14951	0.0202862			11.1512	9.03243	11.0854
ITPK1	3705	-1.6168	0.0649138			8.875	7.93967	8.63281
ITPK1-AS1	319085	-2.63661	0.026123			12.8745	11.5222	12.9209
ITPKB	3707	1.73865	0.0353643			6.4715	6.96936	6.17139	UP
ITPKC	80271	1.58201	0.0128288			6.4241	7.19628	6.53452
ITPRIP	85450	-2.28184	0.00240412			10.8148	9.92365	11.1138
IVD	3712	2.12109	0.00512124			7.87896	8.56642	7.48161
JAG2	3714	-1.65932	0.0614159			5.83939	5.7012	6.43179
JARID1D	8284	-17.2994	3.7341e-06			9.37179	5.32193	9.43458	DN
JMJD2C	23081	-1.72451	0.0655828			6.39955	5.85484	6.64102
JRKL	8690	1.54694	0.00658516			6.05145	6.53892	5.90951
JUN	3725	2.10115	0.0328072			11.6329	12.9717	11.9005	DN
KANK2	25959	1.50011	0.036009			10.9119	11.0446	10.4595
KANSL2	54934	1.55815	0.00695664			10.5826	11.1411	10.5012
KANSL3	55683	-1.53357	0.00570853			10.5121	10.0192	10.6361
KAZN	23254	-1.81564	0.0254531			7.59563	6.83936	7.69984
KBTBD3	143879	2.32857	0.0400589			5.72253	6.63635	5.4169
KBTBD9	114818	-4.11179	0.0150261			7.81372	6.03721	8.07698
KCNH6	81033	-2.62491	0.0222021			13.9124	12.6216	14.0139
KCNIP3	30818	6.03098	0.00520018	2.96363	0.0355484	9.01708	10.0421	7.44972
KCNJ15	3772			-1.67073	0.00110476	5.34648	5.88694	6.08696
KCNK3	3777	-2.08318	0.00476266			6.73581	5.6713	6.73009
KCNK4	50801	3.53174	0.00232245			6.87513	8.99087	7.17049
KCNMA1	3778			2.14273	0.0377584	11.4207	10.816	10.3212
KCNMB3	27094	-2.95233	0.000640967			7.10861	5.84557	7.40742
KCNQ2	3785	-1.72484	0.00379518			6.89694	5.65303	6.43949
KCTD10	83892			1.83331	0.0537111	11.1264	10.3924	10.2519
KCTD13	253980	-2.43422	0.00345854			8.54414	7.27064	8.5541
KCTD17	79734	-2.40684	0.00425889			6.77194	5.79622	7.06336
KCTD2	23510	1.51962	6.89934e-05			7.31692	7.87403	7.27032
KCTD21	283219	4.74515	0.00405028			7.58161	10.3228	8.07633
KCTD6	200845	1.57891	0.000714204	1.54641	0.00724409	9.33825	9.36826	8.70932
KDM3B	51780	-2.09869	0.00139398			10.1953	9.12296	10.1924
KHDC1	80759	2.55143	0.0296097			6.53072	7.59704	6.24574
KHDRBS1	10657	-1.87286	0.00448305			13.1846	12.218	13.1232	UP
KIF21A	55605	-2.23867	0.0468492			7.47904	5.99349	7.15613
KIF5C	3800	-3.44182	0.0527416			6.44858	5.56356	7.34673
KIF6	221458	2.19102	0.0336625	2.05457	0.0347509	7.0195	7.11227	5.98067
KIF7	374654	-2.03578	0.0235078			8.51162	8.23209	9.25767
KIFC2	90990	-2.77387	0.0163987			8.49819	7.16009	8.63199
KIT	3815	-1.67068	0.00423084			9.9609	9.3522	10.0926	UP
KLF2	10365	-3.21193	0.0250859			12.0033	10.6928	12.3762	DN
KLHDC5	57542	-1.91184	0.0221303			10.9748	9.98658	10.9215
KLHL17	339451	-1.7648	0.0513207			7.09692	6.10611	6.92561
KLHL26	55295	-1.67877	0.0297672			6.6803	5.82514	6.57255
KLHL28	54813	2.17286	0.0166351			7.65016	8.86286	7.74327
KLHL35	283212	2.65706	0.00255059			6.80098	8.39548	6.98565
KLHL8	57563	1.76528	0.0324512			8.69864	9.41766	8.59776
KLHL9	55958	-1.50641	0.0197918			11.9142	11.2025	11.7937
KLK3	354			3.32614	0.0531087	10.8538	9.43417	9.12
KPNA2	3838	-1.94804	0.0781194			9.88035	9.15661	10.1186	UP
KPNA5	3841			1.76256	0.0386886	6.79095	6.05338	5.97328
KRCC1	51315	-1.52842	0.0434965			10.3074	9.44612	10.0582
KREMEN1	83999	8.31474	0.000347326	1.7518	0.0115051	6.34828	8.59511	5.53944
KRT10	3858	1.67697	0.00871601			11.415	12.074	11.3282	DN
KRT80	144501	-3.72511	0.0224109			7.76633	5.70151	7.59879
KRTAP10-11	386678	-1.75793	0.0320862			6.83439	5.63128	6.44516
KRTCAP2	200185	1.96077	0.0131545			12.8787	13.8757	12.9043
KTN1	3895	-1.65485	0.00467764			11.2167	10.2532	10.9799	UP
KXD1	79036	-1.63753	0.00070987			11.335	10.5076	11.2191
L2HGDH	79944			1.65309	0.0198342	7.23438	6.96475	6.50922
L3MBTL2	83746	-1.57807	0.00465897			9.97475	9.46188	10.12
LACC1	144811	-1.77422	0.0440571			6.66058	5.67334	6.50053
LAMA4	3910	-2.33349	0.0127134			11.9311	11.4711	12.6936	DN
LAMA5	3911			5.91375	0.0147227	8.87194	6.56013	6.30787	DN
LAMB1	3912	-2.15873	0.0178832			11.1458	10.1655	11.2757
LAMP3	27074	-1.51829	0.0529888			6.28344	5.55767	6.16012
LAPTM4A	9741	-2.42899	0.000263816			11.4713	10.2965	11.5769	DN
LARP6	55323	1.77333	0.00124306			11.6023	12.2618	11.4354
LAS1L	81887	-1.75698	0.0171994			9.12724	8.43302	9.24612
LASS5	91012	1.5258	0.0404373			10.1776	10.7305	10.1209
LAYN	143903	1.83973	0.00126491	1.88865	0.0115533	12.4589	12.421	11.5415
LBA1	9881	-1.52586	0.0916132			8.09173	7.65747	8.2671	DN
LCA5	167691	1.5337	0.0467198			5.74778	6.10902	5.49201
LCN1P1	286310	1.75364	0.0324919			5.76509	6.57824	5.76788
LCNL1	401562	-1.66402	0.0681518			5.735	5.55073	6.28541
LHFP	10186	-1.93173	0.0352665			12.5955	11.2999	12.2498	DN
LIMK1	3984	-2.52641	0.0509791			8.01615	7.02381	8.36091
LIMS2	55679	-3.01223	0.0421199			9.75796	7.58225	9.17308
LIN7B	64130	2.85223	0.0187906			7.6888	8.93036	7.41827
LIN9	286826	-1.71386	0.0622047			6.8535	5.62765	6.4049
LINC00152	112597	1.74911	0.0150101			12.579	13.5187	12.7121
LINS1	55180	-2.52139	0.0169208			7.14499	5.76314	7.09736
LITAF	9516	-1.69882	0.0540294			12.9417	12.1527	12.9172	UP
LMAN1	3998	-4.28487	0.00473747			8.75374	6.89609	8.99534
LMBRD1	55788	-1.49953	0.0559444			12.4771	11.6487	12.2332	DN
LMNA	4000	1.89703	0.0395825			13.7398	14.3125	13.3888	UP
LMOD3	56203	-2.36558	0.0920449			9.81117	8.77287	10.0151
LOH3CR2A	29931	-3.86662	0.0611326			7.81256	5.80349	7.75457
LOXL1	4016			1.65978	0.0752164	9.63533	9.72293	8.90434	UP
LOXL4	84171	-5.12239	0.00936463			12.4264	10.9309	13.2877
LPCAT1	79888	1.65087	0.0114117			9.47402	10.2794	9.55622
LPCAT3	10162	-1.88264	0.0248346			10.016	9.06234	9.9751
LPGAT1	9926	-2.50222	0.0190161			7.73361	6.93503	8.25824
LPHN2	23266	-2.17306	0.00328474			10.4802	9.19393	10.3137
LRCH2	57631	1.78261	0.0493475			8.16359	8.55213	7.71814
LRP1	4035	-2.45915	0.0838574			9.77525	8.81824	10.1164	DN
LRP10	26020	-5.6198	0.000351828			14.0551	11.4316	13.9221
LRP3	4037	1.65967	0.0174643			11.4439	12.2261	11.4952
LRP8	7804	-3.18067	0.08953			7.69325	6.51489	8.18422	UP
LRRC15	131578	4.1106	0.0013135			8.91703	11.2729	9.23353	DN
LRRC41	10489	-2.97638	4.404e-05			11.9764	10.3829	11.9564	UP
LRRC47	57470	-1.86956	0.00444575			10.8181	9.90352	10.8062
LRRC49	54839	1.91049	0.0168174			7.66716	8.50349	7.56954
LRRFIP1	9208	-2.05486	0.0424934			10.9765	10.2602	11.2992	DN
LRRFIP2	9209			1.50082	0.0458415	12.0301	11.9117	11.4443
LRRK1	79705	-2.52415	0.0139184			8.49955	6.97661	8.31241
LRTOMT	220074	2.96165	0.00203034			6.03388	7.44698	5.88058
LRWD1	222229	1.6919	0.0268524			8.90787	9.93247	9.17383
LSG1	55341	-2.10707	0.0174612			8.31409	7.38418	8.45942
LSM2	57819	1.52299	0.00365962			11.6957	12.2194	11.6125	UP
LSP1	4046	4.93263	0.00182036			7.99281	10.493	8.19066
LTV1	84946	-2.02519	0.00208387			10.8986	10.0419	11.06
LUM	4060	-2.89666	0.0480921			14.6729	12.7269	14.2613	DN
LY6H	4062	21.5226	5.96001e-06			5.41064	9.74971	5.32193
LYPD1	116372	2.87711	0.00365064			5.61804	6.87763	5.35301
LYSMD2	256586	2.53847	0.00542745			9.62056	10.5053	9.16137	UP
LYST	1130	-1.97803	0.0887696			9.2224	7.863	8.84706	UP
LYZ	4069	3.95041	0.00223134			5.40961	7.30393	5.32193	UP
LZTR1	8216	-1.73824	0.0070484			12.1705	11.3185	12.1162
M6PR	4074	-1.72772	0.0478574			11.5499	10.8632	11.6521	UP
MAD1L1	8379	1.56682	0.0442233	1.52847	0.0279006	7.68912	7.72487	7.07703	UP
MADD	8567	1.53681	0.0180854			7.20271	8.18237	7.56243
MAGI1	9223	-1.62716	0.0412142			6.45236	5.76986	6.47222
MAGOH	4116	4.06529	0.00173424			8.38597	10.3115	8.28811	UP
MAGT1	84061	-2.08191	0.0563876			11.0775	10.1223	11.1802	UP
MAMLD1	10046	-4.07015	0.0258081			10.6052	8.94516	10.9702
MAN1A1	4121	2.00592	0.0330554			8.33424	9.54336	8.5391	DN
MAN2B2	23324	-2.64912	0.00325407			13.0379	11.5013	12.9068
MANSC1	54682	2.0714	0.00704785			7.1567	7.90138	6.85078	DN
MAP2K2	5605	1.90917	0.0256127			10.5673	11.744	10.811	UP
MAP3K12	7786	-3.43485	0.000496233			9.29621	7.55693	9.33718	UP
MAP3K2	10746	-1.56834	0.0767047			8.9314	8.32804	8.97728
MAP3K5	4217			1.74656	0.0843786	8.57562	7.2707	7.77111	DN
MAP3K6	9064	-1.49956	0.0088724			10.9814	10.2331	10.8176
MAP3K7IP1	10454	-1.60024	0.020616			8.46012	7.81087	8.48916
MAP4K2	5871			1.55863	0.0243666	10.8458	10.5223	10.2056
MAP4K3	8491	-1.65708	0.0245174			8.6549	7.89281	8.62145
MAP6D1	79929	2.47001	0.00746047			7.84356	8.70553	7.40101
MAP7D3	79649	-2.20974	0.0536253			8.1522	6.96046	8.10434
MAPBPIP	28956	1.8959	0.00232685			11.4629	12.4052	11.4824
MAPK13	5603			-2.46547	0.0159631	8.16215	9.19688	9.46401	DN
MAPK3	5595	1.74522	0.0459062			11.3393	12.0789	11.2755
MAPK8IP3	23162	-2.70442	0.022787			9.31561	8.06785	9.50317	DN
MAPKAPK2	9261	-2.40364	0.00272282			10.2321	9.04703	10.3122	UP
MARCH5	54708	-2.35898	0.0209881			7.87454	7.11557	8.35374
MARCKS	4082	-1.49993	0.0288491			14.5518	14.2527	14.8376	UP
MARK2	2011	-1.89569	0.0291481			6.87618	5.63741	6.56013
MASP1	5648	2.9345	0.0483537			7.18593	9.6865	8.13339
MAST2	23139	-4.41827	0.00286217			8.14934	6.13613	8.27961
MAST4	375449	2.68263	0.0187043			6.18011	7.25122	5.82757	DN
MATN2	4147	6.16025	0.00763309			8.81667	11.2709	8.64786	DN
MATR3	9782	-1.55932	0.00554763			12.5144	11.8002	12.4412
MAZ	4150	-2.70168	0.00468184			7.28118	6.00132	7.43518
MB21D2	151963	1.76197	0.0105606			8.37922	9.1112	8.29401
MBNL3	55796	3.15891	0.0114433			5.52379	7.05966	5.40024
MBP	4155	-1.58155	0.0904104			7.63451	8.92919	9.59052	UP
MBTD1	54799	-2.16212	0.0839576			7.81452	6.75786	7.87031
MCART1	92014	-2.52789	0.0603057			12.2895	11.1886	12.5265
MCC	4163	1.92262	0.0191441			5.42142	6.265	5.32193
MCEE	84693	1.76053	0.00372106			10.2846	11.0063	10.1903
MCM8	84515	-3.71081	0.0209425			12.4291	10.7228	12.6145
MCMBP	79892	1.7744	0.0490862			6.52864	7.61404	6.78671
MCMDC2	157777	-3.49708	0.024875			12.3922	10.8249	12.631
MDC1	9656	-2.23223	0.0232505			10.0768	8.77959	9.93808
MDFIC	29969	-1.53129	0.00444676			8.5012	7.90623	8.52098
MDM2	4193	-1.49946	0.0770806			6.25066	5.84041	6.42485
MECP2	4204	-1.80002	0.0312365			7.24634	6.22044	7.06846
MED12	9968	-1.81894	0.00202279			7.95835	7.25592	8.11902
MED25	81857	-2.40727	0.00197832			9.3988	8.13794	9.40534
MED30	90390	1.86846	0.00828835			9.5541	10.1695	9.26767
MED4	29079	2.1024	0.000551197			9.8976	10.6135	9.54142
MED9	55090	-1.61703	0.0663992			8.03109	7.29738	7.99072
MEG3	55384	-4.63046	0.0174197			11.5345	10.1105	12.3216
MEGF10	84466	1.99104	0.0235579			6.36886	6.87111	5.8776
MEGF9	1955	-2.36372	0.0910941			7.69924	6.42428	7.66534
MEIS1	4211	1.69701	0.0162003	1.55711	0.0332688	9.00568	9.1298	8.36681	DN
MEIS2	4212	-1.76395	0.0310392			9.75022	9.49503	10.3138
MEIS3P1	4213	-2.34225	0.0196504			10.345	9.29009	10.518	UP
MEMO1P1	728556	1.57249	0.0204875			10.4404	10.9147	10.2617
MEPCE	56257	2.57866	0.000506619			8.97339	10.6125	9.24587
MET	4233	-8.56713	0.0401749			10.551	7.47027	10.5691	UP
METRN	79006	2.98123	0.0160549			8.76938	9.62991	8.05401	UP
METTL10	399818	-1.84541	0.0228427			6.99413	6.13063	7.01457
METTL18	92342	-1.57648	0.0186501			6.78413	6.24726	6.90397
METTL19	152992	-1.95671	0.00266503			6.42545	5.49384	6.46227
METTL4	64863	2.05131	0.00492698			7.17476	8.15538	7.11883
MEX3B	84206	-2.87196	0.0313299			8.61255	8.11962	9.64166
MFSD10	10227	1.64695	0.0030201			12.8007	13.3979	12.6781	UP
MFSD11	79157	-2.11691	0.084958			11.2774	9.72178	10.8037
MFSD3	113655	3.81412	0.001369			10.2285	12.0307	10.0993
MGP	4256	-3.88069	0.0502162			6.55473	6.87664	8.83295
MGRN1	23295	-2.33912	0.0133636			9.02819	7.89452	9.12049
MGST3	4259	1.59007	0.0109869			14.2261	14.6331	13.9641
MICALL2	79778	-1.60791	0.0111574	-1.67807	0.00459734	5.46518	5.52679	6.21198
MID1IP1	58526	-1.6827	0.0392355			9.68508	8.71402	9.46479
MIEN1	84299	2.42275	0.000431871			7.39649	8.50473	7.22808
MIER2	54531	-2.28774	0.00154561			6.56763	5.38585	6.57978
MIF	4282	1.78271	0.0541456			14.0069	14.6465	13.8124	UP
MIF4GD	57409	-2.62871	0.014646			8.86743	7.44551	8.83986
MINOS1	440574	-1.75485	0.0134981			6.41084	5.5807	6.39205
MIOS	54468	-3.6877	0.00188236			10.3979	8.53587	10.4186
MIS12	79003	-1.69587	0.00954839			10.3424	9.62157	10.3836
MITF	4286	-2.76466	0.0158825			7.81685	6.14583	7.61294	UP
MKKS	8195	1.56019	0.0110296			9.61014	9.92307	9.28135
MKNK1	8569	-1.76461	0.0491342			9.88229	9.05932	9.87867
MKS1	54903	1.8938	0.0377611			5.79595	6.5724	5.65111
MLH1	4292	-2.01688	0.00247724			10.6809	9.69785	10.71
MLL	4297	-2.10532	0.0715931			7.7481	6.54607	7.62012	UP
MLL4	9757	-2.56244	0.00724561			8.79841	7.58922	8.94674	UP
MMAA	166785	-1.8132	0.0309908			7.39083	6.64745	7.50599
MMAB	326625	-1.76618	0.00205662			6.81943	5.7774	6.59804
MMP12	4321	15.79	0.0296443			5.81109	10.7187	6.73777	UP
MMP15	4324	2.98136	0.000554393			5.77197	7.16378	5.58782
MNT	4335	-1.52979	0.0619125			9.55863	9.12163	9.73496
MOBK1B	55233	-4.38533	0.00196052			8.43034	6.34627	8.47895
MOBKL1A	92597	-2.93369	0.0536817			8.14509	6.62212	8.17484
MOBKL2A	126308	1.81434	0.037109			9.273	10.0362	9.1768
MORC2-AS1	150291	2.53258	0.0110014			6.74583	8.38956	7.04895
MORG1	84292	2.70059	0.00448367			6.87701	8.44587	7.0126
MORN4	118812	1.76	0.0464415			7.20728	8.05025	7.23467
MOSC2	54996			1.64142	0.0344399	7.76478	6.86856	7.04983
MOSPD3	64598	-1.59981	0.0313332			8.21039	7.49077	8.16867
MPDZ	8777	-1.81024	0.0135222			9.6998	8.97942	9.83559
MPG	4350	-1.589	0.0572654			6.57607	5.74763	6.41574
MPHOSPH9	10198	-1.93649	0.00872251			7.91868	7.06995	8.02339
MPV17L2	84769	2.97596	0.0142559			6.29638	7.90075	6.3274
MPZL1	9019			-1.5841	0.0056591	10.5205	11.0174	11.1841	DN
MRPL1	65008	-1.63035	0.0197303			9.84899	8.85829	9.56347
MRPL12	6182	1.71595	0.0314492			9.83131	10.4816	9.70255	UP
MRPL15	29088	1.50106	0.0528119			11.1534	11.6079	11.0219
MRPL16	54948	-2.56037	0.010537			10.7487	9.24928	10.6056
MRPL19	9801	-3.34868	0.00830927			10.3492	8.71383	10.4574
MRPL22	29093	1.57852	0.007732			11.1651	11.8154	11.1569
MRPL27	51264	1.60457	0.0154391			9.88484	10.5683	9.88616
MRPL28	10573	2.10708	0.0304924			8.1413	9.20349	8.12824
MRPL32	64983	-2.0335	0.00335022			12.1141	11.2755	12.2995
MRPL37	51253	1.93289	0.00455985			12.5555	13.4393	12.4885
MRPL40	64976	1.66299	0.0188124			10.8188	11.3411	10.6073
MRPL41	64975	1.8758	0.00163055			11.1607	12.0298	11.1223
MRPL52	122704	2.28408	0.0299401			9.6192	10.6722	9.48054
MRPL53	116540	1.60139	0.047927			10.2454	10.7203	10.0409
MRPL55	128308	2.57506	0.00165495			9.03323	10.4729	9.10827
MRPL9	65005	1.52899	0.00827121			9.09086	9.61862	9.00604
MRPS11	64963	1.76254	0.00698337			11.0083	11.8014	10.9838	UP
MRPS18A	55168	2.01894	0.0179826			8.95642	10.1156	9.10199
MRPS23	51649	1.55689	0.0402221			9.50536	10.1912	9.55256	UP
MRPS31	10240	1.61381	0.0426835			9.67787	10.2249	9.53444	UP
MRPS36	92259	2.15573	0.0117799			7.88672	8.74759	7.63942
MRPS6	64968			1.77604	0.053714	14.1002	13.4144	13.2716
MRPS7	51081	1.49808	0.0114202			10.3368	10.9969	10.4138
MRPS9	64965	1.55821	0.00853631			9.82558	10.3129	9.67297
MRTO4	51154	1.70152	0.0313429			8.5818	9.41574	8.64892	UP
MSANTD3	91283	-1.51995	0.0131314			11.1503	10.616	11.22
MSH3	4437	-2.21145	0.0287256			14.7959	13.6477	14.7927
MSI2	124540	3.43151	0.0178213			6.16427	7.98103	6.20218	UP
MSL2	55167	1.88414	0.0101758			6.08988	6.86425	5.95035
MSRB2	22921	1.90385	0.0188222			12.1815	13.2486	12.3197	UP
MST1	4485	-2.09196	0.0688386			8.17561	7.37416	8.43901
MST4	51765			1.5561	0.0305319	8.51439	7.88889	7.87645
MT1X	4501	2.63604	0.0335364			10.5114	11.5872	10.1888
MTA2	9219	-1.85603	0.003795			10.1295	9.54987	10.4421
MTHFD2L	441024	2.56896	0.0499099			6.38094	7.44585	6.08467
MTHFR	4524	-2.02069	0.0151288			7.83883	6.91703	7.93188
MTHFS	10588	2.06267	0.00175444			9.40777	10.1138	9.06925	UP
MTHFSD	64779	2.57316	0.0240331			5.96315	7.58323	6.21969
MTR	4548	-2.24208	0.00114276			10.3472	9.02398	10.1888
MUC4	4585	-1.66634	0.0229467			6.16777	5.52117	6.25785
MUTED	63915	1.56719	0.00962803			9.24159	9.77829	9.13011
MX2	4600			-2.68099	0.019768	5.90585	6.85919	7.32861
MYL12A	10627	-1.57208	0.0457858			15.0158	14.3641	15.0168
MYL9	10398			1.88058	0.0934881	12.6032	11.4156	11.692
MYLIP	29116	-4.25602	0.0229647			11.108	8.96281	11.0523
MYO3B	140469	-2.63726	0.0825039			7.36651	6.34102	7.74005	UP
MYO5A	4644	2.30402	0.0168751			9.49313	10.2851	9.0809	UP
MYO6	4646	-1.63317	0.0151458			8.74286	8.16103	8.86871	UP
MYOM2	9172	3.26245	0.0144897			6.20807	8.52569	6.81974
MYPOP	339344	-1.5257	0.0157126			11.0853	10.5731	11.1826
MYST2	11143	-1.59527	0.0947363			6.6888	6.02664	6.70043
N6AMT1	29104	1.78487	0.010758			7.94066	8.59359	7.75777
NAAA	27163	1.81044	0.0218009			8.95849	9.44836	8.59202	DN
NAB1	4664	-1.57947	0.0705239			9.28897	9.26258	9.92202	DN
NAB2	4665	-4.3713	0.0129225			9.43031	7.32382	9.45189
NACC2	138151	3.23448	0.0360705			8.26579	9.86474	8.17121
NADK	65220	1.90106	0.0125239			8.42359	9.28667	8.35986	UP
NAF1	92345	-2.16804	0.0158417			7.55137	6.26112	7.37751
NAG18	57051	-1.5362	0.0304215			15.9351	15.3564	15.9758
NAGLU	4669	-3.49969	0.0164603			11.5063	9.82882	11.636
NAPA	8775	-5.8217	0.000493348			8.74298	6.12528	8.66672	UP
NAPRT1	93100	4.14943	0.0214035	2.05987	0.0102776	9.1829	10.1933	8.14034
NARFL	64428	2.02574	0.00846798			8.40434	9.24325	8.2248
NARG1	80155	-1.52862	0.0822758			8.6199	7.84112	8.45335	UP
NARS2	79731	-1.54836	0.053656			8.87906	8.65452	9.28527
NAT15	79903	-2.82541	0.00495357			9.30563	7.94328	9.44174
NAT5	51126	1.6418	0.00255816			12.654	12.9784	12.2632
NBEA	26960	-3.10937	0.0543522			8.07563	6.84972	8.48634	DN
NBEAL2	23218	-1.68624	0.000894296			6.44455	5.38732	6.14113
NBPF1	55672			-1.68097	0.0338108	7.03782	7.1779	7.78712	UP
NBPF11	200030	-1.8914	0.0193367			12.2443	11.4419	12.3613
NBPF20	400818	5.46074	0.0119887			9.91968	12.3777	9.92859
NBPF3	84224	-1.76797	0.0380753			9.65662	8.92546	9.74755
NCALD	83988	1.96646	0.045792			7.82659	9.89977	8.92417	DN
NCDN	23154	-1.56027	0.0202168			7.4763	7.02045	7.66225
NCK1	4690	-1.49991	0.00178582			11.688	11.3122	11.8971	DN
NCL	4691	-1.60861	0.0298307			12.0468	11.4125	12.0984
NCOA5	57727	1.51359	0.00383806			8.97077	9.63604	9.03807
NCOA6	23054	-2.01618	0.0124873			10.9095	9.92977	10.9414
NCOA6IP	96764	2.24614	0.00402729			7.11724	8.30562	7.13818
NCOA7	135112	-1.67952	0.000425577			10.047	9.31549	10.0635
NDNF	79625	6.52895	0.0429412			8.7651	8.87203	6.16518
NDNL2	56160	-1.68092	0.0470998			8.08568	7.18421	7.93347
NDRG1	10397	-1.79453	0.0396264			11.9879	11.1805	12.0242	DN
NDRG4	65009	15.0299	0.000322333	5.50174	0.0685419	8.42991	9.87978	5.97002
NDST1	3340	3.25519	0.0251792			9.15677	11.013	9.31029
NDUFA1	4694	1.80451	0.0156857			14.0471	14.8493	13.9977
NDUFA10	4705	-2.06391	0.0570089			11.0533	10.1712	11.2166	UP
NDUFA11	126328	1.64665	0.00470843			13.0738	13.681	12.9615
NDUFA13	51079	2.24756	0.00217251			11.6181	12.8467	11.6783	UP
NDUFA7	4701	2.22452	0.0041519			9.79835	11.0436	9.89008
NDUFA8	4702	1.5235	0.0454463			12.7174	13.2585	12.6511
NDUFA9	4704	1.53672	0.0014388			10.9293	11.3593	10.7395
NDUFAF3	25915	1.52877	0.000111268			12.5935	13.0344	12.4221
NDUFB11	54539	1.86366	0.0165186			12.1933	12.9717	12.0736
NDUFB7	4713	1.83437	0.0174325			12.4489	13.1064	12.2311
NDUFB8	4714	1.70124	0.0119124			13.4811	14.3104	13.5438	UP
NDUFC2	4718	2.28573	0.0473751			6.95256	7.93237	6.73971
NDUFS7	374291	3.06555	0.00124129			11.2384	12.8675	11.2513	UP
NDUFV3	4731	1.68012	0.0187333			7.18962	8.22059	7.47202
NEIL1	79661	1.61085	0.0284874			5.77951	6.37095	5.68313
NEK3	4752	-1.93851	0.00625581			8.35596	7.13427	8.08923	DN
NELF	26012	-1.77546	0.0124342			10.317	9.62426	10.4525	UP
NENF	29937	1.60655	0.0272072			12.5839	13.2819	12.5979
NEURL4	84461	1.62803	0.0364587			6.04118	6.91646	6.21333
NFATC2IP	84901	-7.46176	0.000235471			9.47882	6.56542	9.46493	UP
NFATC3	4775	2.03659	0.00423202			6.4854	7.51603	6.48988
NFIX	4784	-1.96954	0.0545484			13.0792	12.1426	13.1205
NFKB1	4790	-1.63176	0.0250376			12.2921	11.611	12.3174
NFKB2	4791	-2.67285	0.00470621			6.94566	5.53661	6.95499
NFKBID	84807	-1.815	0.0348705			5.92491	5.48267	6.34263
NFKBIZ	64332	-1.94782	0.00571561			9.86456	9.41586	10.3777
NFRKB	4798	-1.90906	0.00257867			6.52684	5.66321	6.59607
NICN1	84276	1.66763	0.0181898			10.0191	10.6148	9.87704
NID2	22795	-2.62743	0.0440079			7.84612	6.57623	7.96988
NINJ2	4815			-6.39916	0.0461029	6.61772	9.23318	9.2956
NINL	22981	-1.60261	0.0737381			6.7288	5.82644	6.50686
NIPA1	123606	-2.03104	0.0172769			9.7768	8.48214	9.50436
NIPAL2	79815	-2.14585	0.00833765			7.06377	6.48056	7.58211
NIT1	4817	2.1112	0.00395134			7.05953	7.65193	6.57387
NIT2	56954	1.54245	0.00807791			10.104	10.6787	10.0534
NKAIN3	286183	4.57489	0.00367712			5.42642	7.67605	5.48231
NLGN2	57555	-1.6221	0.0412221			9.97651	9.32331	10.0212
NLGN4Y	22829	-6.04438	0.000223082			8.0455	5.32193	7.91752
NME3	4832	1.75677	0.0299204			10.0648	10.7172	9.90427	UP
NME5	8382			1.90458	0.0732377	7.86495	6.7122	6.93547
NME6	10201	1.49618	0.0493756			8.28302	8.80439	8.2231
NMNAT1	64802	-1.52688	0.0115189			7.55815	7.31752	7.92811
NMRK1	54981	2.07749	0.00720802	1.86783	0.000314139	9.44014	9.59362	8.53878
NONO	4841	-1.84584	0.00714775			12.9619	11.9414	12.8257	UP
NOP14	8602	1.53842	0.00608987			9.07764	9.7415	9.12005
NOP58	51602	-3.00102	0.000566164			10.7772	9.1517	10.7371
NOP9	161424	2.91978	0.0133811			5.93893	7.51724	5.97139
NOTCH2NL	388677	-2.30965	0.0693836			7.42305	6.23295	7.44062	DN
NPIP	9284	-2.36149	0.060806			10.0025	9.01425	10.2539
NPIPL2	440348	-2.46349	0.0518695			9.90455	8.91822	10.2189
NPIPL3	23117	-2.45307	0.0585132			11.3726	10.4326	11.7272
NR1D2	9975	1.6246	0.0399555			7.66307	8.4243	7.72421	UP
NR2C2	7182	-2.28761	0.0134149			7.06436	5.75171	6.94555
NR2F2	7026	-2.26368	0.00126421			9.71365	9.15074	10.3294	DN
NR2F6	2063	-1.69717	0.0128803			10.1651	9.5485	10.3116
NR3C1	2908	1.64604	0.00755111			8.49173	9.06984	8.35084	DN
NRAS	4893	1.94978	0.00224678			9.02263	9.78183	8.81852	UP
NRIP1	8204	1.64197	0.00066734			9.11893	9.754	9.03857
NRK	203447	-1.9838	0.0475968			6.9288	6.03959	7.02785
NRM	11270	-1.90227	0.0769708			7.56166	6.37018	7.29791
NRXN2	9379	3.13941	0.0123618	3.99416	0.0294531	7.44629	7.09889	5.4484
NSBP1	79366			1.5119	0.0530837	7.13607	6.56281	6.5397
NSUN2	54888	-1.625	0.0139248			11.9671	11.3768	12.0772
NSUN5C	260294	-2.83144	0.0321			7.42837	6.33001	7.83155
NSUN6	221078	-1.84886	0.0865706			7.25876	6.33656	7.2232
NT5C	30833	1.52451	0.0324084			11.0457	11.6701	11.0617
NT5C2	22978	-1.54179	0.037515			11.6497	11.3884	12.013
NT5C3L	115024	1.54334	0.019334			10.1707	10.7042	10.0782
NTF3	4908	4.15177	0.0528395			8.13101	10.4568	8.40303
NUB1	51667	1.53744	0.0528244			10.4407	11.1156	10.495
NUBP2	10101	2.31363	0.0193135			7.51285	8.36606	7.1559
NUDCD2	134492	-1.68448	0.00566511			9.35112	8.41421	9.16651
NUDT11	55190	1.63742	0.0176197			8.85262	9.11297	8.40155
NUDT13	25961	2.82345	0.0066703			5.69036	7.09911	5.60165
NUDT16	131870	2.44515	0.000920204			7.69737	8.51486	7.22494
NUDT2	318	1.54177	0.0235645			10.1973	10.7855	10.161
NUDT9	53343	1.63048	0.00168627			9.9092	10.5023	9.79704
NUMBL	9253	-1.5793	0.0331352			7.59751	7.12399	7.78328
NUP155	9631	1.56358	0.0158664			8.92361	9.4341	8.78924
NUP37	79023	1.58171	0.0321913			11.4947	12.0852	11.4237
NUTF2	10204	-2.02124	0.00827803			10.3301	9.31846	10.3337	UP
OAS3	4940	-1.88568	0.0318791			6.99313	5.95252	6.86761
OAZ3	51686	3.48263	0.00899811			5.32193	7.13277	5.33259
OBFC1	79991	-4.12318	0.00222713			11.8003	9.94525	11.989
OBFC2B	79035	1.53012	0.0249504			9.04425	9.58486	8.97122
OLFM1	10439	-5.09226	0.00357801			7.32137	7.59704	9.94534	UP
OLFML2A	169611	-5.11507	0.0472837			8.17536	5.94154	8.29629	DN
OPN3	23596	-2.47145	0.0369599			7.72953	5.96475	7.27011	UP
OR2A20P	401428	-2.47614	0.0224484			6.33002	5.42993	6.73802
OR2T33	391195	-2.65585	0.0104994			6.27887	5.32193	6.7311
OR2W5	441932	2.01654	0.0528807			5.63487	6.41429	5.40241
OR52N2	390077	1.6771	0.0426714			5.32193	6.25287	5.5069
ORAOV1	220064	1.62724	0.013514			9.60547	10.3053	9.60287
ORMDL1	94101	-1.7432	0.0290209			11.1253	10.433	11.2347
OSBPL2	9885	-1.85118	0.0396001			9.903	8.90923	9.79768	DN
OSBPL7	114881	-3.6814	0.0157422			7.84754	6.39185	8.2721
OSBPL8	114882	-2.31221	0.0705709			10.7333	9.78987	10.9991
OTUB2	78990	2.28093	0.00299269			5.59871	6.73431	5.54468
OVCA2	124641			-1.53486	0.0171507	5.82372	6.05642	6.44183
P2RX7	5027	2.03786	0.021731			6.48741	8.29973	7.27268
P4HTM	54681	2.11796	0.0115528			9.05307	9.73554	8.65286
P76	196463	-2.2305	0.0324596			9.27966	8.32472	9.48208
PA2G4	5036	-2.09614	0.0226994			10.884	9.84469	10.9124	UP
PABPC3	5042	-4.0871	0.000372276			8.42146	6.29187	8.32295
PABPC4	8761	-1.89228	0.00479889			13.1799	12.4453	13.3654	UP
PABPC5	140886	-6.36874	0.000467576			8.69378	6.05442	8.72543	UP
PACSIN3	29763	4.00931	0.0420785			7.76785	9.36933	7.36598
PAFAH1B1	5048	-1.75709	0.00394964			12.294	11.4372	12.2504	DN
PAFAH1B3	5050	2.67702	0.00624057			10.1098	11.0137	9.59312	UP
PAN2	9924	-1.58803	0.0181868			8.41578	7.61282	8.28006	DN
PANX2	56666			-5.76073	0.00303858	5.58868	7.02422	8.11493
PAOX	196743	2.03992	0.0116016			7.82221	8.72673	7.69822	DN
PAPOLG	64895	2.57806	0.00222748			5.597	6.84042	5.47413	DN
PAQR7	164091	1.71286	0.0365643			9.32502	10.1185	9.34211
PARG	8505	-2.54387	0.0287761			6.8961	5.71613	7.06315
PARP6	56965	-1.65093	0.0201255			7.76892	7.32587	8.04915
PARS2	25973	-1.52604	0.0213518			6.65439	5.98507	6.59486
PASK	23178			1.59249	0.0448159	6.70699	6.07644	6.0357
PBRM1	55193	-1.94705	0.0074729			8.05462	7.15022	8.11152
PBX1	5087			-2.05036	0.0359917	7.96345	8.67713	8.99932
PCBP4	57060	1.56099	0.0314674			7.79978	8.52039	7.87793
PCDH10	57575	-2.06013	0.00689035			7.08367	5.32193	6.36466
PCDHA1	56147	-1.72305	0.0150791			6.17591	5.47332	6.25829
PCDHGA5	56110	-2.03215	0.00119318			6.11593	5.32193	6.34493
PCDHGB4	8641	3.1553	0.0177493			5.43789	7.63286	5.97508
PCDHGB6	56100	-2.19916	0.00318679			7.54217	6.33346	7.47042
PCDHGC3	5098	-1.64436	0.0555815			6.6729	5.60393	6.32146	UP
PCGF1	84759	-2.21319	2.02555e-06			9.13291	8.24022	9.38635
PCGF2	7703	-1.55868	0.051497			9.76342	9.38502	10.0253
PCNT	5116	-1.92159	0.00800248			10.8019	9.81193	10.7542
PCNXL3	399909	-1.552	0.0199794			9.18521	8.74972	9.38385
PCOLCE2	26577	2.46272	0.0536732			7.88643	11.1713	9.87102	DN
PDCD2L	84306	2.59987	0.000656678	1.50408	0.0165911	7.76612	8.55568	7.17724
PDCD5	9141	1.5009	0.0487452			11.3024	11.7867	11.2009
PDCD6IP	10015	-1.52427	0.00709535			10.7615	9.88438	10.4925
PDCD7	10081	-2.27386	0.0110412			14.5746	13.4511	14.6362
PDCL3	79031	1.73443	0.00303715			10.0798	10.5444	9.74992
PDCL3P2	643831			1.87705	0.0211147	6.42927	5.53855	5.5208
PDE4A	5141	-3.34997	0.00349518			7.10162	5.45447	7.19862	DN
PDE7A	5150	-1.77888	0.0518705			6.75232	6.10119	6.93215
PDE7B	27115	3.35995	0.00481757			7.68641	9.64392	7.89548
PDE8A	5151	2.39097	0.000223693			6.87136	8.21502	6.95742
PDGFC	56034	-1.86315	0.0230252			11.8047	10.6715	11.5692	DN
PDGFRA	5156			-1.72724	0.0411228	11.6344	12.2147	12.4229	DN
PDIA3P	171423	3.97457	0.000417877			9.23127	11.3782	9.3874
PDIK1L	149420	1.66705	0.0248056			6.52059	7.07679	6.33949
PDLIM2	64236	2.43338	0.00520215			6.74334	8.42652	7.14356
PDPK2	653650	-1.61065	0.00615222			6.13491	5.37701	6.06465
PDPR	55066	-2.06349	0.0560266			10.2369	9.32049	10.3656
PDRG1	81572	1.59461	0.0310306			9.26382	10.0959	9.42269
PDSS2	57107	3.05201	0.0015417			9.70979	11.2569	9.64719
PECR	55825	2.17267	0.015085			8.75918	9.47863	8.35916
PEF1	553115	1.61578	0.0241922			10.2123	10.8183	10.1261
PELI3	246330	1.90817	0.0339247			6.65743	7.47436	6.54217
PELP1	27043	-1.5781	0.0083289			9.46952	8.79346	9.45165
PES1	23481	-2.0627	0.0189045			8.80692	7.66161	8.70614
PEX10	5192	-1.72106	0.0487287			6.78664	6.05504	6.83833
PEX11G	92960	-2.65301	0.0233889			8.14181	6.59805	8.00568
PEX14	5195	-1.52638	0.0266421			8.50567	7.86966	8.47978
PEX16	9409	1.76251	0.000456808			9.67252	10.399	9.58141
PEX26	55670			1.51602	0.0523921	6.32546	6.06821	5.72517
PFKFB4	5210	2.44065	0.0084625			8.96037	9.65648	8.36921	UP
PFN4	375189	-1.97674	0.0248085			6.67325	6.21255	7.19568
PGAM5	192111	1.57847	0.0548708			7.65099	8.5417	7.88318
PGBD2	267002	-2.20502	0.0325857			7.14161	6.04091	7.1817
PGBD3	267004	-2.70607	0.0779419			8.98171	7.74011	9.17631
PGF	5228	4.1596	0.0489877	3.54499	0.0666358	7.85388	8.08455	6.0281	DN
PGGT1B	5229	5.39404	0.00166973			5.99066	7.84645	5.41508
PHB	5245	1.74397	0.0193447			10.7574	11.4764	10.674	UP
PHF12	57649	-2.2162	0.00976673			8.48887	7.32637	8.47446
PHF13	148479	-1.60779	0.0201847			11.1357	10.551	11.2361
PHF16	9767	-1.56434	0.0622171			9.5514	8.91585	9.5614
PHF21B	112885	-1.78609	0.00106854	-1.56074	0.0188437	5.63737	5.4428	6.2796
PHF5A	84844	-1.52208	0.00577451			11.1315	10.5172	11.1232
PHGDH	26227			-1.83971	0.0152483	11.8379	12.7953	12.7174	UP
PHIP	55023	-1.63604	0.00411321			10.0999	9.1605	9.8707	DN
PHLDA2	7262	2.49664	0.0105945	1.68176	0.0856426	7.99103	8.56104	7.24106	UP
PHLDB3	653583	-1.87939	0.0536594			7.03661	6.00049	6.91075
PHOSPHO2	493911			1.67986	0.0685786	8.39537	7.6637	7.64703
PHTF1	10745	-1.98566	4.96363e-05			10.5236	9.63061	10.6202
PHTF2	57157	-2.60312	0.0406489			7.02339	6.12551	7.50575
PI15	51050	3.99125	0.00108146			5.93871	8.18997	6.19312
PI4K2B	55300	1.54468	0.00669835			10.0538	10.3612	9.73391
PIF1	80119	-1.77401	0.0827223			7.3729	6.57097	7.39798
PIGF	5281	1.67411	0.03259			9.62811	10.1958	9.45241
PIGM	93183	-2.76338	0.00342082			10.241	8.71136	10.1778
PIGV	55650	2.02343	0.00215738			8.40371	9.57446	8.55766
PIGX	54965	-2.7608	0.0326942			8.56022	7.10414	8.56923
PIK3C2A	5286	-2.26802	0.057318			7.40835	6.48459	7.66602	DN
PIK3C3	5289	-2.04458	0.0140122			9.32792	8.25204	9.28385
PIK3CD	5293	1.78082	0.0170082			8.49901	8.55896	7.72642	UP
PIK3R1	5295	1.93149	0.01164			9.31086	10.382	9.43228
PIK3R4	30849	-1.56283	0.0306367			7.9832	7.29205	7.93621
PILRB	29990	-7.80514	0.00477889			9.51805	6.65442	9.61885
PIN4	5303	1.99328	0.0248249			6.9275	7.90472	6.90957
PINX1	54984	1.77476	0.0024893			6.90138	7.86017	7.03255
PIP5K1A	8394	5.33862	0.00040393			5.32193	7.84155	5.42508
PIR	8544	-3.08816	0.0102646			9.30912	7.77406	9.40081
PITPNB	23760	1.53119	0.0334745			9.04476	9.7121	9.09745
PITPNC1	26207	-1.56792	0.0597376			7.71043	7.43981	8.08866
PJCG6	645642	-2.10838	0.053188			6.04941	5.49915	6.57529
PKD1L2	114780	-3.26111	0.00221481			6.85999	5.86887	7.57423
PKD2	5311	-2.09601	0.0234103			11.7235	10.5926	11.6603
PKDCC	91461			-4.38104	0.0158809	5.40326	7.299	7.53454
PKN1	5585	-2.39737	0.00781517			9.2797	8.17257	9.43402
PKN2	5586	-2.67774	0.0355807			9.06038	7.6985	9.11952	UP
PKP4	8502	1.59732	0.0403208			9.14493	9.43561	8.75996
PLA2G15	23659	-2.49502	0.0221258			10.8447	9.44186	10.7609
PLAA	9373	-2.66957	0.017374			8.63509	7.37901	8.79562
PLAT	5327	2.41504	0.0398071	1.72563	0.047936	9.03036	9.51528	8.24324	UP
PLAUR	5329	2.04251	0.0263584			9.56137	10.4727	9.44239	UP
PLCD3	113026	-1.56648	0.0827107			8.99483	8.12454	8.77206
PLCG1	5335	-1.62143	0.00368707			9.26543	8.69466	9.39193	UP
PLCL1	5334			1.58245	0.0871723	6.49927	5.75214	5.83711
PLD2	5338	-1.6712	0.0929973			7.58892	6.89511	7.63599
PLEC1	5339	-1.99251	0.0108508			10.6488	9.69538	10.69	UP
PLEKHA2	59339	1.60008	0.0339252			8.06327	9.22247	8.54432
PLEKHA7	144100	-6.26711	0.0215536	-2.71128	0.0408906	7.99747	6.78864	9.43645
PLEKHF2	79666	1.56941	0.0261409			6.28437	6.407	5.75678
PLEKHH3	79990	-2.84303	0.00542804			9.61204	8.34329	9.85072
PLEKHJ1	55111	1.67676	0.0478529			6.72561	7.91655	7.17087
PLEKHM1	9842	-1.83704	0.0605265			10.2445	9.48764	10.365
PLEKHM2	23207	-1.52419	0.0243005			12.7036	12.0335	12.6416
PLEKHN1	84069	2.84857	0.00412952			5.72064	7.35481	5.84457
PLIN5	440503	-4.22185	0.0273522			8.78604	6.73768	8.81555
PLOD1	5351	1.59916	0.0349472			13.8085	14.58	13.9027	UP
PLP1	5354	-4.31342	0.00122155			7.43688	5.38069	7.48952	UP
PLSCR4	57088	-2.15218	0.046027			11.1415	10.886	11.9918	DN
PLXDC2	84898	-9.03226	0.0790203			8.88987	7.09605	10.2711
PLXNA1	5361	-2.19325	0.0399224			10.105	8.97654	10.1096	UP
PLXNC1	10154	-1.67607	0.0709874			6.85697	6.11838	6.86346	UP
PLXND1	23129	-4.1432	0.0185718			8.09227	6.01854	8.06929	DN
PM20D2	135293			2.51189	0.012922	7.53312	5.86458	6.20435
PMS2CL	441194	-1.62046	0.00726872			6.75918	6.25013	6.94653
PMS2L1	5379	1.7887	0.019405			5.50022	6.50515	5.66624
PMS2L2	5380	-1.92446	0.0650399			6.83581	6.25142	7.19587
PNISR	25957	-2.12189	0.0370373			10.0541	9.09808	10.1834
PNKD	25953	2.42559	0.0308239			8.2693	9.368	8.08967
PNMA1	9240	1.49858	0.0108665			9.32794	9.92809	9.34449
PNMA3	29944	-2.87171	0.0287728			8.24013	6.74994	8.27185
PNMA6A	84968	-1.9325	0.0480595			6.54411	5.36944	6.31991
PNMAL1	55228	-7.93599	0.000993142			7.17317	5.69384	8.68225	UP
PNN	5411	-2.8085	0.0370781			10.3879	9.1354	10.6252	DN
POLA1	5422	-1.90205	0.0776969			8.55742	7.23196	8.15951
POLD2P1	391811	2.24735	0.00973489			12.8111	13.7185	12.5502
POLE	5426	-1.86928	0.0780378			7.88305	6.92344	7.82592
POLG2	11232	-2.74063	0.00185585			7.58999	6.27711	7.73162
POLM	27434	-2.63616	0.00623206			8.43477	7.41022	8.80866
POLR1A	25885	-1.53014	0.0392514			5.71469	5.70256	6.31622
POLR2A	5430	-2.15683	0.00920899			12.2507	11.2235	12.3324	DN
POLR2H	5437	-1.52332	0.0314118			12.0868	11.599	12.2062
POLR2J	5439			-1.65016	0.0251823	7.36334	7.54886	8.08594	UP
POLR2J3	548644	-1.81245	0.0112514			11.6233	10.9091	11.767
POLR2L	5441	1.93126	0.0146937			10.4564	11.3605	10.411
POLR3K	51728	2.51295	0.00427666			7.73937	9.3511	8.02172
POM121L10P	646074	1.82602	0.0101327			5.36223	6.27541	5.40671
POP7	10248	1.57039	0.0181731			9.30624	10.0711	9.41997
POSTN	10631	-22.1138	0.0477986			11.6552	8.48775	12.9546
POT1	25913	-1.77312	0.00749427			7.10835	6.30612	7.1324
PPAN	56342	2.04329	0.0406288			6.96972	8.25795	7.22706
PPARBP	5469	-2.28526	0.00350374			10.0411	8.84768	10.04
PPIA	5478	-1.68096	0.0166251			8.84139	8.09605	8.84534
PPIAP29	134997	-1.58159	0.00255099			14.9843	14.3161	14.9774
PPID	5481	3.30998	0.01744			7.0019	8.83452	7.1077
PPP1R12C	54776	-2.02644	0.010793			8.43039	7.68497	8.70392
PPP1R13B	23368	2.39378	0.0126564			5.83237	7.76253	6.50324
PPP1R14D	54866	1.82525	0.0286273			5.42498	6.19628	5.32819
PPP1R15A	23645	1.77696	0.0493227			12.6689	13.2134	12.384	UP
PPP1R18	170954	-1.56068	0.00853945			11.994	11.3195	11.9616
PPP1R2	5504	-1.55019	0.0229203			10.8581	10.3982	11.0307	UP
PPP2R1B	5519	-1.56244	0.0297888			7.87397	7.39269	8.03648
PPP2R5A	5525	2.39829	0.000190673			9.26697	10.2267	8.96468
PPP3R1	5534	1.56421	0.0327896			10.8853	11.6962	11.0508
PPP4R1L	55370	2.70008	0.0101936			5.32193	6.81079	5.37778
PPRC1	23082	-1.79248	0.0277025			10.0145	9.53605	10.378
PPTC7	160760			1.70844	0.0576472	8.59739	8.21178	7.82471
PRAMEF5	343068	3.4117	0.00557792			5.73065	7.44933	5.67884
PRDM10	56980	-1.68076	0.0203803			8.11714	7.65727	8.40639
PRDM4	11108	-1.66018	0.0214524			11.1179	10.3016	11.0329
PRDX2	7001	1.90613	0.0366725			11.4731	12.2413	11.3107	DN
PRDX4	10549	1.7337	0.0138736			13.5286	14.2171	13.4233	UP
PRELID1	27166	1.61126	0.0194263			10.7699	11.4836	10.7954
PRICKLE1	144165	-3.62009	0.0667651			10.2003	8.71642	10.5724
PRKAB1	5564	1.49886	0.0380387			8.75336	9.29895	8.71509
PRKAG1	5571	2.02529	0.0417745			9.67841	10.8447	9.82655	UP
PRKAR2A	5576	-2.02897	0.0885358			8.49486	7.47604	8.49678
PRKCE	5581	2.90873	0.031425			6.00802	8.03752	6.49713
PRKCI	5584	-1.50101	0.0219466			9.17735	8.63192	9.21785
PRKX	5613	-1.5867	0.00452969			7.31536	6.4943	7.16033
PRKY	5616	-6.59316	0.000258119			7.63838	5.32193	8.0429
PRNPIP///ERI3	79033	1.99393	0.0151339			8.97932	9.9883	8.99269
PROSER1	80209	-1.87394	0.0494718			9.27628	8.35203	9.25811
PRPF38B	55119	-2.10875	0.0107344			8.11901	7.10756	8.18394
PRPF4B	8899	-2.46234	0.0635767			7.41296	6.24721	7.54724
PRPF8	10594	-2.19913	1.98705e-05			12.9132	11.7069	12.8439
PRPS1L1	221823	4.25745	0.0400325			6.36298	7.96681	5.87682
PRR24	255783	2.54243	0.021412			9.98613	11.5238	10.1776
PRR4	11272	-1.55347	0.053883			6.80856	6.38066	7.01615	DN
PRR5-ARHGAP8	553158	-2.25684	0.00335438			6.97542	5.40175	6.57605
PRRG4	79056	-2.57458	0.0375749			7.42871	6.16323	7.52757
PRSS23	11098			2.38659	0.0463417	14.6399	13.3267	13.3849
PRSS35	167681	1.83784	0.00289993	2.23129	0.0115652	6.47981	6.19994	5.32193
PRSS7	5651	4.19814	0.00106302			5.82555	7.39168	5.32193
PSCD1	9267	-2.17718	0.0246711			9.40534	8.70525	9.82771
PSEN1	5663	-3.33449	0.0129164			7.7825	6.08335	7.82081
PSKH1	5681	-2.16316	0.055431			6.85849	5.81505	6.92819	UP
PSMA3	5684	-1.55422	0.0037395			11.369	10.7988	11.435
PSMA4	5685	-1.64834	0.00293164			12.442	11.8079	12.5289	UP
PSMA5	5686	-1.51127	0.00257533			13.3816	12.7619	13.3577
PSMB10	5699	1.54322	0.00263855			12.2239	12.5054	11.8794
PSMC3	5702	1.68626	0.00723626			11.4833	12.4273	11.6735	UP
PSMD12	5718	-2.36735	0.0208599			13.9221	12.7809	14.0242
PSMD14	10213	-1.5054	0.0127586			11.797	11.3698	11.9599
PSMD3	5709	1.67892	0.0142963			7.99731	8.87664	8.12911	UP
PSMD5	5711	1.87406	0.00813248			9.13788	9.91777	9.0116
PSMD8	5714	2.08854	0.000157401			10.9586	11.9511	10.8886	UP
PSME3	10197	-1.50202	0.0538384			10.6143	10.1431	10.73	UP
PSMF1	9491	1.52284	0.040633			11.3115	11.6485	11.0417	UP
PSMG3	84262	2.05128	9.48538e-05			7.74756	9.0444	8.00788
PSORS1C1	170679	3.66775	0.00178607			5.5064	7.22873	5.35384
PTDSS2	81490	-2.74274	0.00190873			9.86277	8.74131	10.1969
PTGES	9536			2.48368	0.0471972	11.776	11.1403	10.4636	DN
PTGES2	80142	2.2172	0.0156733			10.036	11.107	9.95823	UP
PTGIR	5739	2.27506	0.0456526			5.32193	6.76563	5.57973
PTGR2	145482	-2.5017	0.0716319			8.64258	7.3318	8.65471
PTN	5764	11.27	0.000270711			7.24408	10.8068	7.31238
PTPN11	5781	1.58399	0.0188594			12.0754	12.4128	11.7492
PTPRE	5791	-2.33364	0.036997			5.91401	5.32193	6.54451	DN
PTPRG	5793	-4.49943	0.00277802			10.5603	8.45043	10.6202
PTPRU	10076	-2.31287	0.0686408	2.35588	0.0259137	8.87388	6.42792	7.63761	UP
PTRH1	138428	2.01402	0.0206376			9.76246	10.6635	9.65342
PXDN	7837	-2.1339	0.0351128			12.9856	12.068	13.1615	DN
PXMP2	5827	1.72792	0.0412033			9.18947	9.9786	9.18956
PXMP3	5828	1.57851	0.0514696			10.4654	11.1537	10.4951
PXN	5829	-1.65931	0.0443225			8.90136	8.25465	8.98523
PYGL	5836	-2.02941	0.00218139			11.5407	10.7902	11.8113	DN
PYGO2	90780			1.50627	0.0796036	6.8254	5.92655	6.23442
QPCT	25797	2.1113	0.0348691			11.0186	12.0336	10.9554	UP
QPCTL	54814	-1.51949	0.0714286			6.9827	5.9701	6.57369
QSER1	79832	1.95322	0.0025666			5.58527	6.28779	5.32193
QSOX1	5768	-2.02729	0.0372472			12.1809	11.1381	12.1577
QTRTD1	79691	-2.0164	0.00205874			8.19171	7.09238	8.10417
RAB11B	9230	1.65409	0.038474			6.09562	6.39129	5.66525
RAB24	53917	-1.77703	0.00755418			9.4191	8.8708	9.70027
RAB30	27314	-1.54495	0.0531568			7.62813	6.92292	7.55048
RAB35	11021	2.02411	0.00917296			9.8116	10.9597	9.94245
RAB3IP	117177	-1.53431	0.0763069			7.92284	7.25905	7.87664
RAB40C	57799	1.74768	0.000579962			10.5406	11.4958	10.6904
RAB5A	5868	1.7507	0.0163068			10.5228	11.2768	10.4689
RAB6B	51560	9.47497	0.00387902			6.28557	9.42322	6.1791	UP
RABGAP1L	9910	-1.80955	0.0297			8.54149	7.40168	8.25731	DN
RABGEF1	27342	-1.51227	0.00472533			9.17012	8.6792	9.27592
RAC3	5881	2.99493	0.00399665			5.87864	7.0737	5.49118
RAD1	5810	-2.10699	0.0592749			8.18335	7.05718	8.13236	UP
RAD17	5884	1.73106	0.00468692			7.88676	8.61436	7.8227	UP
RAD50	10111	1.73334	0.0111365			8.45222	9.21635	8.4228
RAE1	8480	1.64031	0.0225688			9.54675	10.3037	9.58975
RALB	5899	-1.54904	0.00134572			12.4822	11.7517	12.3831	UP
RALGDS	5900	1.76888	0.00771318			11.0608	12.0537	11.2309	UP
RALGPS2	55103	2.38441	0.0519534			6.6705	7.06821	5.81458
RANBP6	26953	-1.61824	0.0273196			8.82828	8.24231	8.93674
RANBP9	10048	1.9995	0.0455457			7.09317	8.04977	7.05013
RAPGEF6	51735	-2.68726	0.0345102			9.26485	8.16548	9.59162
RARS2	57038	1.56743	0.0523259			11.1	11.5177	10.8693
RASA2	5922			1.50291	0.0129538	6.58541	6.75208	5.99766
RASAL3	64926	-1.68056	0.0514707			6.46848	5.8944	6.64335
RASL11A	387496			2.2958	0.00608262	7.0977	5.35281	5.8987
RASSF1	11186	1.63385	0.0387244			9.25918	9.99487	9.28659	UP
RASSF4	83937	1.60391	0.0167109			5.32193	6.01939	5.3378
RASSF5	83593	-7.72997	0.00107752			8.77299	6.01358	8.96404
RASSF6	166824	2.23609	0.00331757			6.53868	7.84228	6.6813
RAVER2	55225	-2.20183	0.0480292			7.86867	6.28087	7.41957
RBBP7	5931	-2.16229	0.0179128			11.2315	10.0627	11.1753
RBBP9	10741	1.85857	0.00457083			8.33679	8.86565	7.97145
RBED1	84173	-2.02787	0.0171467			7.82972	6.86647	7.88643
RBFA	79863	1.83178	0.00031197			8.34994	9.0388	8.16555
RBM18	92400	1.66094	0.00693193			8.81692	9.30561	8.57361
RBM26	64062	-1.59309	0.0290682			8.3999	7.95038	8.6222	DN
RBM3	5935	-3.03665	0.0180921			9.8729	8.08019	9.68267	UP
RBM33	155435	-2.46486	0.0290009			9.28222	8.4149	9.7164
RBM5	10181	-1.98639	0.00559966			12.0802	11.1476	12.1377
RBM6	10180	-1.54522	0.0754403			10.1764	9.56744	10.1953	DN
RBMS3	27303			-1.54435	0.0173873	7.84203	8.29107	8.46903	DN
RCAN2	10231	-1.71036	0.0470317			10.9635	10.7981	11.5724
RCBTB1	55213	2.48781	0.000848284			7.45149	8.56263	7.24775
RCCD1	91433			1.56517	0.039108	6.29663	6.82964	5.65031
RCE1	9986	-1.73775	0.0521517			8.07657	7.37076	8.16799
RCHY1	25898	-1.5571	0.00405543			6.88703	6.10127	6.74013
RCP9///CRCP	27297	-2.45839	0.0393066			11.3095	10.0107	11.3084
RDBP	7936	1.84498	0.0206933			8.98145	9.7113	8.82769
REC8	9985	-2.2498	0.0834031			7.89517	6.87959	8.04939
RECQL5	9400	2.90702	0.00511802			5.71069	7.0931	5.55355
REEP4	80346			-1.75481	0.023469	6.31267	7.50738	7.12398
RELL2	285613	-2.01945	0.05242			6.66909	5.69632	6.71028
RENBP	5973	-3.33379	0.00481751			10.4509	8.96448	10.7016
REP15	387849	1.73154	0.0039381			5.77746	6.41703	5.62498
RER1	11079	1.52871	0.0155064			9.84478	10.5826	9.97027
REXO1	57455	1.69634	0.00593206			7.65794	8.37029	7.60786
RFNG	5986	-1.6592	0.0385988			10.103	9.4515	10.182
RFX1	5989	-1.93508	0.0200072			8.39066	7.49547	8.44786
RFX3	5991			1.52198	0.0347844	6.18567	5.32193	5.57972
RFX5	5993	-1.62952	0.038143			10.9703	10.1235	10.8279
RG9MTD2	93587	2.14666	0.00303329			5.64781	6.60697	5.50487
RGL1	23179	1.70668	0.00861092			11.2482	12.048	11.2768	DN
RGR	5995	1.93676	0.0161289			5.50604	6.53013	5.57649
RHOB	388	-4.60463	0.0230803			10.4019	8.18813	10.3912
RHOBTB2	23221	-1.73642	0.055602			7.17182	6.66948	7.46559
RHPN1	114822	2.366	0.0060602			5.39953	6.56438	5.32193
RIC8B	55188	-4.65247	0.00262253			8.82747	6.44186	8.65986
RILPL1	353116	-1.5931	0.00896575			11.4438	10.842	11.5138
RIPK5	25778	2.58198	0.0453102			9.93446	10.3756	9.00716	UP
RMI2	116028	2.94693	0.040447			8.43085	9.16211	7.6029
RN28S1	100008589	-2.37036	0.0135229			13.5275	12.2805	13.5256
RN7SL1	6029	-1.57498	0.0924584			15.7373	15.136	15.7913
RNASET2	8635	1.88816	0.00927515	1.67534	0.0385475	12.1565	12.329	11.412
RNF111	54778			1.55532	0.0309842	6.08362	6.06523	5.44641
RNF126	55658	1.51527	0.00493163			8.66143	9.34162	8.74204
RNF146	81847	-1.49804	0.0560884			9.93419	9.45973	10.0428
RNF166	115992	-1.80382	0.0107188			5.79552	5.54903	6.40008
RNF185	91445	1.55261	0.0478573			8.26076	8.95984	8.32515
RNF19B	127544	-2.78782	0.0036055			7.97938	6.35956	7.8387
RNF213	57674	-2.16129	0.0452165			7.40213	6.4848	7.59669
RNF214	257160	1.81432	0.00273451			7.69741	8.38491	7.52548
RNF215	200312	-1.70285	0.0360331			7.64491	7.01304	7.781
RNF219///C13ORF7	79596	-1.73444	0.0846789			9.46441	8.57084	9.3653
RNF24	11237	-1.99122	0.0248856	-1.53126	0.0311995	9.54799	9.16906	10.1627	UP
RNF34	80196	1.77197	0.00743988			10.2872	10.9033	10.0779
RNGroup2	63891	-2.46053	0.00463108			9.72063	8.34961	9.64858	UP
RNMT	8731	-1.52791	0.026993			10.6068	9.98237	10.5939
ROBO1	6091	-1.95148	0.0930124			8.51946	7.0304	7.99497	DN
ROCK1	6093	2.51944	0.020778			7.06915	8.66099	7.32789
ROCK2	9475	-1.54785	0.0789575			14.5788	14.04	14.6703
ROGDI	79641	1.83441	0.043543			6.94981	7.53937	6.66406
ROM1	6094	-1.86829	0.0402744			8.23749	7.3812	8.28292
ROR1	4919	-1.82013	0.00327287			7.08203	7.70834	8.57238
RP9	6100	1.51605	0.0352607			10.4798	11.1785	10.5782
RPL13A	23521	-2.51374	0.0365533			14.15	13.2383	14.5682
RPL13AP7	284821	1.96217	0.02783			14.4483	15.4761	14.5037
RPL23	9349	-1.95305	0.00679366			14.3295	13.329	14.2947
RPL23AP13	56969	-2.12736	0.0403551			9.20341	8.20705	9.29611
RPL23AP82	284942	2.84399	0.000847091			7.51644	8.62755	7.11963
RPL29P12	283412	-2.04753	0.00959052			13.934	12.8371	13.871
RPL29P2	118432	2.43774	0.0173164			5.36343	6.82953	5.54399
RPL31	6160	-2.27658	0.00204563			15.0766	13.9668	15.1537	DN
RPL31P17	653773	-1.79935	0.0130038			13.6108	12.8676	13.7151
RPL32P3	132241	-4.97765	0.0373378			8.85076	6.78199	9.09746
RPL35	11224	1.58577	0.00201149			14.4032	15.2049	14.5397
RPL5	6125	1.53662	0.0146811			13.9897	14.527	13.9072	DN
RPL5P1	647436	-1.79899	0.0476309			10.036	9.13778	9.98496
RPL6P19	646483	2.79548	6.27829e-05			13.2954	14.8163	13.3332
RPL7	6129	-1.64038	0.0190927			12.2915	11.3635	12.0776	DN
RPL7A	6130	-5.99243	0.0067508			13.5359	10.908	13.4911	DN
RPL8	6132	1.90328	0.00345898			13.5462	14.534	13.6056
RPP21	79897	1.62104	0.00267701			11.9689	12.7791	12.0822
RPP38	10557	1.68619	0.0100884			7.63748	8.39707	7.6433
RPS19BP1	91582	1.64207	0.0258666			9.92824	10.7099	9.9944
RPS24	6229	-2.02257	0.0117739			14.2927	13.4632	14.4794
RPS26P50	644934	-1.51401	0.0246772			12.6268	12.2187	12.8171
RPS2P20	645018	4.48484	0.00266429			8.23278	9.95737	7.79232
RPS3AP20	643932	1.99341	0.0211279			6.01303	6.47006	5.47482
RPS4Y1	6192	-288.989	4.7975e-05			13.6145	5.51918	13.694	DN
RPS4Y2	140032	-8.68083	0.000935685			10.3682	7.32617	10.444
RPS6KA2	6196	-2.09164	0.0198646			11.8258	10.2018	11.2664	UP
RPS6KA4	8986	-2.15749	0.00466145			9.97421	8.82991	9.93926
RPS6KB2	6199	1.67655	0.00891843			10.7326	11.6848	10.9393
RPS6KL1	83694	2.24587	0.00055426			5.83352	6.7798	5.61252
RPSAP46	652624	1.94759	0.0225749			13.6716	14.506	13.5443
RPSAP47	389672	1.55583	0.0139379			9.24641	9.7916	9.15392
RPTOR	57521	-2.8604	0.00290429			6.73231	5.43817	6.95438
RPUSD2	27079	1.62576	0.00846092			9.82108	10.6795	9.97841
RREB1	6239	-1.88524	0.0225023			6.89939	6.06463	6.97938	DN
RRN3	54700	-2.68737	0.0236253			9.61839	8.28659	9.71279
RRN3P1	730092	-3.10632	0.00671687			6.99544	5.55464	7.18985
RRNAD1	51093	1.99534	0.0296509			8.18324	9.09433	8.09769
RRP1B	23076	-1.50751	0.0895318			7.95613	7.29033	7.8825
RRP8	23378	-2.12898	0.0235693			9.76136	8.70358	9.79374
RSBN1	54665	1.69804	0.0279386			9.03108	9.53275	8.76887
RSBN1L	222194	-1.55053	0.0047126			8.30152	7.71416	8.34693
RSF1	51773	-2.39571	0.00364002			6.95332	5.61638	6.87683
RSL24D1	51187	1.79639	0.0158155			12.4772	13.0657	12.2206
RSPO2	340419	1.65814	0.016445			6.43631	6.89633	6.16676
RSRC2	65117	-1.79948	0.00282228			10.3814	9.48655	10.3341
RTF1	23168	1.92281	0.00333226			6.44739	7.2293	6.28608	DN
RTN1	6252	-1.65758	0.00610936			5.9176	5.32193	6.051
RTN3	10313	1.50133	0.018957			10.8574	11.5406	10.9544
RTP4	64108	1.96745	0.030766			5.8345	6.46577	5.48944	UP
RUFY2	55680	1.80247	0.00590053			6.89704	7.50009	6.65012	DN
RUNX1	861	-1.55024	0.0493887			10.8639	10.6325	11.265
RUNX2	860			2.65348	0.0489135	7.23582	7.27419	5.82794
RUNX3	864	7.63546	0.0200187	6.93598	0.0785694	8.69525	8.83387	5.90115	UP
RUVBL1	8607	1.66615	0.0276727			9.40145	10.1338	9.39726	UP
RWDD2B	10069	2.52021	0.0112642			7.26698	8.7701	7.43656
RWDD4A	201965	1.72272	0.0425125			10.5282	11.1891	10.4044
RXRB	6257	-1.66916	0.0246545			10.5093	9.81533	10.5545
S100A16	140576	1.53309	0.0416183			11.7425	12.5005	11.8841
S100A3	6274	6.99526	0.0308227			8.75582	11.3388	8.53242
S100PBP	64766	-1.78932	0.00229138			8.75042	7.92759	8.767
S1PR3	1903	4.09476	0.00915894			7.56971	10.0284	7.9946
SAC3D1	29901	-1.5849	0.0496415			10.226	9.66603	10.3304
SAFB2	9667	-2.92718	0.00702905			10.5325	9.0239	10.5734
SAMD11	148398			-1.58236	0.00814258	5.4845	6.75401	6.14658
SAMD14	201191	3.26184	0.00871016			6.82203	7.46714	5.76146
SAMD8	142891	-2.43904	0.0124822			6.85977	5.89841	7.18472
SAMD9L	219285	-2.00584	0.055809			9.04881	7.94263	8.94684	UP
SAMM50	25813	1.72052	0.00321204			11.0452	11.8936	11.1108
SAP18	10284	3.1388	0.000487326			8.66268	9.8259	8.17569
SAP30	8819			1.62807	0.0370971	10.6418	10.1187	9.93867
SAP30L	79685	-2.0226	0.00271193			10.7992	9.75976	10.776
SAPS3	55291	1.64701	0.00711621			9.37582	10.1861	9.46624
SARS2	54938	-2.80058	9.14164e-05			10.0789	8.49282	9.97855
SAYSD1	55776	1.50369	0.000932952			8.74086	9.08964	8.50114
SBNO1	55206	-1.68046	0.0396399			6.76116	6.00881	6.75766
SBNO2	22904	-1.85299	0.0825121			7.83644	6.5405	7.43035
SCARF2	91179	-3.47352	0.0535336			10.8771	8.9885	10.7849
SCG2	7857	-5.57904	0.0362393			8.53834	6.92934	9.40936	UP
SCG5	6447			-2.81469	0.0246826	9.96053	11.8946	11.4535	DN
SCHIP1	29970	1.73839	0.0329869			8.92117	9.07828	8.28053
SCIN	85477	3.09653	0.0074574			10.2724	10.7519	9.1212	UP
SCML1	6322	-2.1547	0.0113392			9.56806	8.67205	9.77954
SCML2	10389	2.23064	0.00698697			5.36726	6.47938	5.32193
SCNM1	79005	1.68199	0.0382792			9.66052	10.3477	9.59755
SCO2	9997	1.88878	0.0048209			10.3371	11.4178	10.5003
SCP2	6342	-1.56593	0.0509488			8.04874	7.18394	7.83097
SCRN2	90507	1.89164	0.0290373			6.19498	7.33379	6.41415
SCRN3	79634	-1.68004	0.0659832			7.0457	6.13517	6.88367
SDC3	9672			1.61675	0.0272121	6.2643	5.54527	5.5712	UP
SDC4	6385	-1.59814	0.0630751			10.7761	10.3164	10.9928	DN
SDF2L1	23753	2.98269	0.00105292			10.9235	12.4573	10.8807	UP
SDHAP3	728609	-1.72493	0.0079297			6.11278	5.71656	6.5031
SDHC	6391	2.73868	0.000102431			10.6618	11.9642	10.5108	UP
SEC63	11231	-2.79117	0.000218047			8.61044	7.32501	8.80588
SECISBP2	79048	-1.66264	0.0249471			8.88674	8.44355	9.17703
SECTM1	6398	-1.56973	0.0018688			5.74391	5.50085	6.15136
SEL1L3	23231	3.47573	0.0351313			7.96241	9.10047	7.30316
SELI	85465	1.74255	0.0198124			7.44253	8.1007	7.2995
SELK	58515	1.71909	0.0158021			10.6156	11.2926	10.511
SELO	83642	2.22567	0.00766746			8.38023	9.60089	8.44665
SELRC1	65260	1.82576	0.0318849			7.68252	8.28047	7.41197
SEMA3C	10512	-3.53826	0.00503923			11.6369	9.81356	11.6366
SEMA4C	54910	-1.66509	0.0317141			6.32056	5.78896	6.52456	UP
SEMA4G	57715	1.73949	0.0218154			6.92891	7.00319	6.20452
SEMA5A	9037	-2.56781	0.0881869			10.5186	9.17055	10.5311	UP
SEMA6C	10500	-1.7716	0.019074			5.89317	5.6871	6.51215
SEPN1	57190	-2.19397	0.00196221			10.9818	10.2839	11.4175
SEPSECS	51091	1.89938	0.0139995			7.2995	7.91325	6.98772
SEPT10	151011	2.19545	0.011995			8.30657	9.32499	8.19047
SERBP1	26135	1.68443	0.0148417			9.89541	10.5309	9.77862	DN
SERHL	94009	2.82693	0.00920326			5.84605	7.76459	6.26536
SERTM1	400120	2.08305	0.0293003			5.70915	6.95167	5.89297
SET	6418	-2.25934	0.000617548			12.8031	11.595	12.7709	UP
SETD1A	9739	-1.93216	0.00052245			9.08751	8.39644	9.34666
SETD4	54093	2.22107	0.00968021			7.65163	8.81149	7.66023
SETD9	133383	2.15721	0.000738539			8.00383	8.78135	7.67218
SETDB1	9869	-2.41731	0.00487808			9.19884	8.12661	9.40001
SETDB2	83852	-2.4321	0.0484434			10.3146	8.83119	10.1134	UP
SEZ6L2	26470	4.228	0.0512587			6.38504	8.3031	6.22312
SF3A3	10946	1.83365	0.0324303			11.0537	11.4997	10.625
SF3B4	10262	-2.20244	0.00168301			12.4594	11.2974	12.4365
SF3B5	83443	1.56858	0.00765205			11.8686	12.4988	11.8493
SFPQ	6421	-2.21449	0.0129833			8.9563	7.47623	8.6232	DN
SFRP2	6423			-64.9146	0.0365959	5.48127	8.03057	11.5017
SFRS14	10147	-1.72758	0.039415			10.6011	9.88386	10.6726	UP
SFRS17A	8227	-1.56417	0.00185315			10.5027	10.0558	10.7012
SFRS6	6431	-1.53842	0.000200819			12.9376	12.4859	13.1074
SFRS8	6433	-2.42076	0.000478401			9.07486	7.89223	9.16769
SFXN3	81855	-2.93802	0.0078533			8.24304	6.82547	8.38032	UP
SGCA	6442	2.14291	0.0465271			5.34265	6.4215	5.32193
SGCE	8910			1.6006	0.0498542	13.2811	12.4745	12.6025
SGMS2	166929	-2.84215	0.0144893			7.22144	5.95508	7.46206
SGTB	54557	2.44602	0.000533906			6.03551	6.77534	5.48491	UP
SH2B1	25970	-1.52152	0.0206672			8.03416	7.45216	8.05767	UP
SH2D1A	4068	-2.99494	0.0161037			7.16472	6.06149	7.64402
SH3BGR	6450			-1.83226	0.0167422	5.67615	6.20912	6.54977
SH3BP4	23677	-1.63169	0.0134021			12.8322	12.0819	12.7882
SH3BP5	9467	-3.09744	0.0116859			6.67103	5.64329	7.27437	DN
SH3BP5L	80851	2.03535	0.0117658			9.09374	10.2164	9.19115
SH3PXD2B	285590	-1.87537	0.08041			9.17137	8.75369	9.66086
SHC1	6464	-1.5468	0.0501767			12.1492	11.6095	12.2388	UP
SHISA4	149345	-1.6608	0.00471745			6.73741	5.58274	6.31462
SHOC2	8036	-2.64434	0.00745967			10.839	9.66263	11.0655
SHOX2	6474	2.0203	0.00504081			5.76722	6.81803	5.80346
SIGLEC6	946	-1.56858	0.00408462			5.90759	5.34572	5.99518
SIGMAR1	10280	-1.65176	0.00872515			10.3942	9.77603	10.5
SIL1	64374	2.18226	0.0144686			11.0265	12.3227	11.1969
SIP1	8487	1.88976	0.0117184			8.32868	9.19266	8.27446
SIPA1L2	57568			4.24049	0.0186771	10.1937	8.11082	8.10943
SIRT2	22933	-2.17074	0.00037232			8.44963	7.25742	8.37561
SIRT4	23409	1.67653	0.00188247			6.51716	7.27094	6.52547
SIT1	27240			1.76049	0.0401384	6.49291	6.68267	5.67693
SIVA	10572	1.94364	0.000865044			10.5065	11.3389	10.3802
SIX4	51804			-1.70986	0.0216177	8.74356	9.92042	9.51744
SKIL	6498			-1.94519	0.0294069	6.24015	6.47509	7.20005
SLC12A9	56996	1.6345	0.0082411			10.4066	11.1453	10.4364
SLC15A3	51296			1.52461	0.0151383	9.32113	9.25731	8.7127
SLC16A5	9121	2.73216	0.0273708			8.62826	9.55522	8.10517
SLC16A6	9120	-2.04523	0.086019			6.71575	5.46605	6.49831	UP
SLC17A9	63910	-2.3851	0.0544893			7.27179	5.883	7.13706
SLC18A1	6570	1.78889	0.0420632			5.87812	6.31496	5.4759
SLC18B1	116843	1.68656	0.0276395			7.6836	8.72854	7.97446
SLC19A2	10560	-6.41971	0.000562617			8.05995	5.57069	8.2532
SLC1A1	6505	3.18631	0.0179062			6.50247	8.32127	6.64938	DN
SLC20A1	6574	-2.18689	0.0526866			12.3106	11.8195	12.9484	UP
SLC22A15	55356	-2.68108	0.0490571			8.99898	7.59707	9.01988
SLC22A18	5002	1.89039	0.0166332			9.58042	9.94545	9.02677
SLC22A23	63027	-1.93852	0.00229174			9.62507	9.71682	10.6718
SLC22A4	6583	-1.58715	0.0178374			9.46696	9.23771	9.90416
SLC25A12	8604	-1.83837	0.0216023			8.79022	7.87302	8.75145	DN
SLC25A13	10165	-2.14873	0.0649118			9.09076	7.80282	8.9063	UP
SLC25A20	788	1.52597	0.0289555			8.89005	9.233	8.62327
SLC25A22	79751	1.55676	0.049512			8.71443	9.74932	9.11077
SLC25A37	51312			-1.70046	0.0493357	8.68476	9.37958	9.45069
SLC25A39	51629	1.62508	0.00211676			12.3782	12.8012	12.1007
SLC25A40	55972	-1.73997	0.0197563			7.30068	6.62842	7.42749
SLC25A43	203427	1.56101	0.00334337			11.0174	11.3529	10.7105
SLC25A5	292	-1.65053	0.0215604			14.6103	13.9311	14.654
SLC26A2	1836	-1.68159	0.0504341			7.85047	6.93368	7.6835
SLC27A1	376497	-2.04541	0.0746566			10.6827	9.78431	10.8167
SLC27A3	11000	-1.87078	0.032775			9.51576	9.03686	9.9405	UP
SLC27A5	10998	1.97765	0.0241963			6.11113	7.26618	6.2824
SLC29A1	2030	-4.48929	0.0460662	-2.36076	0.05268	7.57052	6.64329	8.80977
SLC2A12	154091	7.8252	0.0138771			5.77015	8.55257	5.58444
SLC2A14	144195	2.22813	0.0539789			6.46908	7.29003	6.13419
SLC2A5	6518	-2.36296	0.0932783			6.84524	6.13567	7.37627
SLC2A9	56606	-1.9147	0.0755443	-3.38646	0.0135661	5.76225	6.58491	7.52203
SLC33A1	9197	-2.24576	0.018002			9.86329	8.82927	9.99647
SLC35A5	55032	1.8799	0.00851672			10.6598	11.3201	10.4095
SLC35C1	55343	-3.10546	0.0145676			10.02	8.68214	10.3169	UP
SLC35D2	11046	1.87822	0.00740873			8.48224	9.20343	8.29406
SLC35F5	80255	-1.61747	0.0871892			11.7464	11.0219	11.7156
SLC36A1	206358	-1.93101	0.0805495			9.58946	8.75822	9.70758
SLC36A4	120103	1.84326	0.0468692			7.78767	8.32232	7.44006
SLC38A7	55238	-1.9863	0.0215479			8.01334	7.1739	8.16398
SLC39A3	29985	1.83666	0.00540515			9.7485	10.69	9.81295
SLC39A4	55630			1.9467	0.0894221	7.01581	7.62564	6.05479
SLC39A9	55334	-2.51139	0.00579248			7.99397	6.87029	8.19878
SLC43A2	124935	2.46222	0.0461749			6.71797	8.55226	7.25229
SLC44A3	126969	2.14232	0.0385379			6.7113	7.90324	6.80407
SLC45A1	50651			-1.56731	0.0107272	5.39991	5.69043	6.0482
SLC46A3	283537	-3.03348	0.0245558			9.52011	8.07353	9.6745
[truncated: 562 more rows]

## Sheet: Supplementary Table 2
Gene	Entrez_Gene_ID	FC (Group3-UV/nonUV)	p (Group3-UV/nonUV)	FC(Group2-UV/nonUV)	p(Group2-UV/nonUV)	FC(Group1-UV/nonUV)	p (Group1-UV/nonUV)	[Group2](normalized)	[Group2_UV](normalized)	[Group3](normalized)	[Group3_UV](normalized)	[Group1](normalized)	[Group1_UV](normalized)	melanoma vs normal skin (GDS1375, GDS1989)
ABCA2	20	-1.68175	0.00211134					7.99383	8.04286	6.53149	5.78153	8.3641	8.54651
ABCC9	10060					-1.87971	0.078163	5.97206	6.26434	6.49714	6.44996	6.84295	5.93244
ACACB	32	-1.51044	0.0617139					7.31518	7.16709	6.7296	6.13463	7.19332	7.07787	DN
ACTRT1	139741					-1.54276	0.0256232	7.22719	6.67663	6.1473	6.06961	7.53033	6.90482
ADAM19	8728					-3.16075	0.0358832	9.41309	9.70797	10.1971	10.0426	9.77329	8.11302
ADAMTS5	11096	-2.21536	0.0823434					10.2343	10.2812	10.2884	9.14087	10.4293	10.7449	DN
ADAMTSL5	339366			-1.81652	0.0509526			8.52317	7.66199	7.95675	7.82987	8.34283	7.81373
ADCY4	196883	-5.67854	0.000690334					10.0831	10.0259	8.07756	5.57204	10.123	10.4749
ADRA1B	147					1.60891	0.0843469	5.7627	5.56855	7.46927	8.13028	5.59049	6.27657
ADSSL1	122622	-1.66831	0.0737839					6.43277	6.67605	6.99964	6.26126	5.84864	6.05382
AFF1	4299	-2.0756	0.0253631					8.19283	8.16418	7.3312	6.27767	8.15602	8.23882	DN
AFP	174	1.97239	0.0284779					5.75889	5.48964	6.49525	7.47519	6.01813	5.4759
AGPAT9	84803	2.78757	0.0439059					5.72787	5.61141	6.34802	7.82703	6.72732	5.94222
ALDH2	217					1.90932	0.083128	7.99144	8.30299	9.32899	9.19107	7.94001	8.87307	DN
ALKBH4	54784					-1.49945	0.0928927	5.81887	5.90946	7.26437	7.39056	6.18795	5.60351	UP
AMPH	273					-1.51196	0.0150138	10.2462	10.4247	10.6059	10.6822	10.1779	9.58151
ANGPTL2	23452	-1.77365	0.0344162					12.1431	12.213	12.5738	11.7471	12.7033	13.4504
ANKMY1	51281					-1.55727	0.0603034	6.83873	6.8849	7.0136	6.44899	7.23342	6.59441
ANKRD46	157567	1.53918	0.090162					8.41809	8.40193	8.5677	9.18986	8.11872	8.20482	DN
ANKRD6	22881	-2.24954	0.0317478					7.86814	7.81342	7.33365	6.16402	8.00085	7.72882
APOD	347	-3.29246	0.0874383					9.46018	9.383	7.58844	5.86928	11.2719	10.7659	DN
ARHGAP29	9411					1.81955	0.0467907	5.64749	5.96248	5.93589	5.84353	5.51887	6.38245	DN
ARHGEF5	7984	-2.15818	0.0407173					6.29074	6.17725	6.81155	5.70173	6.84213	7.06862
ARSJ	79642	1.51378	0.042132					9.15246	9.20026	8.62937	9.22753	8.41464	8.62206
ARSK	153642			-1.52691	0.0368694			8.47848	7.86786	7.97398	7.86425	8.03556	7.66814
ASF1B	55723	2.47619	0.0401751					8.00311	8.08819	6.09779	7.40592	7.76436	7.07595	UP
ATF3	467			1.59834	0.0180616			6.75971	7.43628	6.4335	6.42712	6.93563	6.64818	DN
ATG16L2	89849					-1.50405	0.0457124	6.32289	6.0921	6.0539	5.89392	6.78486	6.19601
ATP13A3	79572			1.65698	0.00744641			5.88968	6.61824	5.98652	5.75269	6.48284	6.79938
AURKA	6790	2.17355	0.0907805					9.845	9.91404	9.19833	10.3184	9.69339	9.19547	UP
AVPI1	60370					1.62182	0.0391985	12.6743	12.6461	12.0334	12.0872	12.7161	13.4138
B3GNT9	84752			1.56268	0.000822087	-1.61948	0.0424173	5.85387	6.49789	6.20646	6.02639	6.69698	6.00145
BAK1	578			1.63512	0.089809			6.26641	6.97581	8.2029	8.32308	6.47273	6.3812
BARD1	580	2.00726	0.0397518					8.77828	8.89354	7.39071	8.39594	8.02126	8.03747
BHLHB3	79365	1.95098	0.060028					6.45883	6.80141	6.35546	7.31966	6.29816	6.4355	UP
BIRC5	332	2.255	0.0866642					9.47879	9.54026	9.04178	10.2149	9.40344	8.53807	UP
BOAT	342371	1.73023	0.0045487					5.75604	5.4625	6.56598	7.35694	5.56908	5.46929
BORA	79866	1.72457	0.0640878					8.09555	8.33172	6.96078	7.74702	8.20809	7.75284
BRIX1	55299					1.52679	0.0695832	11.1449	11.0106	10.675	10.8326	10.9386	11.5491
BTG1	694					1.62046	0.0597381	13.6473	13.7358	12.6962	12.5609	13.2051	13.9015	DN
BUB1	699	2.97686	0.0891308					8.24705	8.35168	6.74392	8.31771	7.95154	7.29346	UP
C10orf116	10974	1.57292	0.0837589					11.7577	11.7907	13.26	13.9135	11.1458	12.8718
C11orf41	25758			-1.5201	0.0821545			8.64281	8.03864	9.64856	9.9562	9.90549	9.12827
C11orf58	10944					1.50818	0.032623	6.75021	6.88082	6.30786	6.79969	6.14256	6.73537
C11orf82	220042	2.61523	0.0639301					7.76394	7.91573	6.34022	7.72716	7.44822	7.36544
C15orf59	388135					1.72003	0.0342536	8.59747	8.41468	9.83298	9.56331	9.17935	9.96179
C1orf56	54964					-1.99762	0.0617723	6.66367	6.4921	6.18128	6.35903	6.7998	5.80152
C20orf94	128710					1.5177	0.0330875	6.20357	6.05974	6.76851	6.56536	5.46149	6.06338
C21orf58	54058	-1.81057	0.0801032					6.18936	6.15615	7.17828	6.32184	6.45311	6.30162
C21orf7	56911					2.5321	0.0830256	10.0871	10.0112	9.88349	10.3119	10.3161	11.6564
C3orf33	285315	1.54321	0.0604364					5.56139	5.47229	6.82414	7.45007	5.35527	5.83205
C4orf36	132989					1.62083	0.0793797	6.00488	5.75711	5.49433	5.43088	5.65498	6.35172
C5orf43	643155	1.82576	0.00634977					5.32193	5.50678	6.26422	7.13272	5.32193	5.62982
C7orf63	79846	-1.54346	0.00497569					7.52249	7.52129	8.169	7.54283	7.68145	8.01886
CACNA1C	775	-1.50345	0.0220657					8.53614	8.46394	7.78663	7.19835	8.5268	8.63424
CARD10	29775			2.49913	0.0506615	1.966	0.0616108	7.69073	9.01216	6.14	6.85829	5.63079	6.60605
CASD1	64921	-1.87755	0.0529739					7.23307	7.27728	6.64963	5.74077	7.23328	7.12318
CCDC121	79635					1.92076	0.00623986	5.47228	5.67986	5.43264	5.50149	5.42749	6.36916
CCDC134	79879	1.56501	0.0271391					5.61494	5.50696	6.19683	6.843	5.63573	5.48347
CCDC99	54908					-1.8597	0.0688502	10.5247	10.5227	10.6679	10.949	11.0887	10.1936	UP
CCNB1	891	2.56854	0.0324639					8.98379	9.11398	7.29043	8.65137	8.93563	8.43597	UP
CCNB2	9133	2.11432	0.0721024					9.9231	9.94313	9.55269	10.6329	9.70827	8.73382	UP
CCNF	899	1.84005	0.0669402					9.00102	9.15176	8.05929	8.93904	9.04657	8.40296
CD1C	911			1.65365	0.0222776			5.55377	6.27943	7.12915	6.3652	5.32193	5.58995
CDC20	991	2.53069	0.0945047					10.7654	10.9512	9.96439	11.3039	10.6997	9.73976	UP
CDC2L2	728642			-1.51398	0.00564138			6.9841	6.38575	7.34225	7.08206	6.51143	6.41564
CDC42EP2	10435					1.64819	0.0316108	9.4571	9.58239	9.33068	9.27489	8.9906	9.71148
CDCA3	83461	2.45473	0.0946067					8.71806	8.76496	7.81693	9.11249	8.44463	7.64014	UP
CDCA8	55143	2.93879	0.0858439					8.65557	8.61248	7.57334	9.12857	8.5295	7.84037
CDKN3	1033	2.20001	0.0609201					9.68595	9.82714	8.73107	9.86858	9.42425	9.22961	UP
CENPA	1058	2.6739	0.0908258					7.99188	8.13856	7.21115	8.6301	7.69018	7.09001
CENPN	55839	1.73394	0.0704599					9.4384	9.34173	9.54921	10.3433	9.3908	8.91864	UP
CENPV	201161					-1.78474	0.0551805	8.77011	8.55041	9.57873	9.70474	8.74647	7.91076
CEP170	9859					-1.63169	0.0124788	6.24479	6.06744	6.55036	6.72302	6.20648	5.50011	UP
CEP290	80184	-1.54109	0.0235979					6.87775	6.85916	6.94305	6.31909	6.97181	6.75867
CEP57	9702					1.70755	0.00627152	7.34579	7.74247	7.39863	7.21134	7.17696	7.94889	DN
CFB	629					2.38274	0.0493025	7.89382	8.01434	8.62145	7.66858	8.26894	9.52156
CGB	1082					1.51619	0.0600942	5.64039	6.04663	5.9025	5.69634	5.52837	6.12883
CHRNB1	1140			-1.67878	0.0019553	-1.51053	0.0602126	7.26494	6.51753	6.72265	6.5874	6.63145	6.0364
CILP	8483					-1.70249	0.0165801	6.05853	5.57805	6.04821	5.98729	6.12066	5.35301	DN
CKAP2L	150468	3.65542	0.0685869					8.37649	8.6097	7.29652	9.16656	7.59654	7.31804	UP
CKB	1152	1.62207	0.0740016					9.71823	9.7119	10.2358	10.9336	9.19355	10.3735
CKS1B	1163	1.61598	0.0357447					10.8597	10.9222	11.0873	11.7797	11.0181	10.9178
CLDN15	24146	-1.81047	0.0249694					8.04917	8.267	8.1481	7.29173	8.37269	7.87966
CLDN23	137075	-2.7438	0.0802242					8.44465	8.86994	9.06092	7.60474	8.97224	9.07646
CLEC11A	6320					-1.68816	0.0912313	11.2348	11.3622	10.746	10.6822	11.4549	10.6995
CLEC3B	7123					5.05731	0.0725444	9.51311	10.9124	8.32107	8.02613	8.02119	10.3596
CLEC4GP1	440508					1.53939	0.0398118	5.78153	5.68342	5.50433	5.61238	5.40884	6.0312
CNFN	84518	-1.77327	0.0530857					6.28935	6.36146	7.24154	6.41513	6.10938	6.33636
COL15A1	1306			-2.03673	0.0829371			6.34818	5.32193	6.992	7.07552	8.03475	8.29203	DN
COL5A1	1289					-1.74763	0.0514272	13.4435	13.3175	13.6333	13.3509	13.7557	12.9503	DN
COL7A1	1294	-2.49352	0.0501056					10.4458	10.5266	9.19726	7.87908	8.81037	8.67936	DN
COLEC12	81035					1.99977	0.0367117	12.9972	12.8532	10.3994	9.62929	12.3241	13.3239
COMP	1311					2.557	0.0764006	9.01064	8.73155	9.02802	11.2398	8.54711	9.90156
CPT1C	126129					1.74554	0.0606878	8.14768	7.34575	9.21972	8.56607	8.07592	8.8796
CPZ	8532					2.28966	0.0097989	6.71515	7.20454	7.56314	6.74513	7.00803	8.20316
CREBRF	153222					1.59288	0.0448606	10.2167	10.2085	9.21125	9.31392	9.67774	10.3494
CRIM1	51232					1.59127	0.0835146	11.6453	11.491	11.0056	10.9344	10.9952	11.6653	DN
CRIP1	1396	2.30771	0.0116851					10.983	9.07066	10.7187	11.9252	9.88616	10.1019
CSMD1	64478					1.7068	0.0182424	5.71704	5.72512	5.66121	5.75445	5.4184	6.18969
CYP26B1	56603			1.69214	0.0370178			7.49144	8.25029	7.51232	7.54183	9.00348	8.37585
DAPK1	1612					1.64596	0.0559981	8.44509	8.60092	7.02072	6.24288	8.71791	9.43685
DDX49	54555					-1.91575	0.0196384	7.4657	7.46336	6.72537	6.28398	7.70147	6.76356
DEPDC1	55635	2.60135	0.0303298					7.58993	7.56823	6.2824	7.66166	7.18885	6.7499	UP
DEPDC7	91614	-1.51925	0.0366427					7.39787	7.08399	7.60754	7.00418	6.91911	7.47056
DLGAP5	9787	3.18699	0.03852					9.07732	9.3467	7.11999	8.79218	9.02661	7.94911	UP
DUSP1	1843					1.98207	0.00436144	12.2125	12.3342	12.8421	12.7649	11.7825	12.7695	DN
DUSP2	1844	1.6327	0.00339673					5.9645	6.15496	5.6239	6.33116	5.85751	5.77468
ECE2	9718					-1.88018	0.0505852	5.95383	6.05466	7.22982	7.17414	6.33365	5.42278
EEF1A1P9	441032			-1.64407	0.0141386	-1.8491	0.00153773	6.23396	5.51669	5.38186	5.49897	6.25702	5.37019
ENDOD1	23052	1.8804	0.0391387					9.7105	9.86947	9.47528	10.3863	9.29882	8.79732
ENPP1	5167	2.02077	0.0722423					8.76039	8.46333	8.13547	9.15037	9.17697	8.24254	UP
ENPP5	59084	-3.0766	0.04324					7.34669	7.89762	7.82341	6.20207	7.69561	8.36889
EPHA2	1969	1.69117	0.0857664					7.54855	6.99739	6.24931	7.00733	7.49738	7.27777
EPHX2	2053	-1.85249	0.0340028					5.55066	5.60671	6.43341	5.54394	6.34166	5.72378
ERBB2IP	55914	-1.86054	0.0329227					6.45611	6.77114	6.48915	5.59343	6.60717	7.0758
EXO1	9156	1.85518	0.0606702					7.20692	7.17209	6.82394	7.7155	6.31215	6.33587
F8	2157					1.67517	0.0538296	7.06211	6.96046	8.07712	7.89561	7.34948	8.09379
FABP3	2170	2.30307	0.0782836					8.04543	8.24713	5.94043	7.14399	8.01164	9.12199
FAM110B	90362	-1.77225	0.00956673					8.49464	8.60756	9.49314	8.66756	8.65053	9.10368
FAM126B	285172					-1.54542	0.0106118	8.25394	7.99588	8.03973	8.09401	8.19578	7.56778
FAM156B	727866					-1.73507	0.0204477	7.2965	6.99665	7.62439	7.62003	7.61726	6.82227
FAM19A2	338811	-2.72152	0.05358					5.55742	5.70159	7.51788	6.07347	5.43481	6.41784
FAM211B	388886	-1.7842	0.0369722					7.49919	7.4629	7.54699	6.71171	7.747	7.55544
FAM212A	389119	1.52998	0.0227355					8.67594	8.64636	9.35307	9.96658	9.10755	8.96743
FAM26F	441168					-1.5462	0.0775979	6.11847	6.30027	6.55815	6.73041	6.51786	5.88913	UP
FAM64A	54478	3.13953	0.0736816					8.37406	8.39139	7.10794	8.75849	8.18086	7.06485	UP
FAM83D	81610	3.23245	0.0409595					8.09859	8.34258	6.57376	8.26638	7.9145	7.10367
FAM83H	286077	-1.83281	0.0596054					5.75868	5.84271	7.36728	6.49322	6.7977	6.22055
FBLN5	10516	-1.52146	0.0632029					12.6737	12.5646	13.2312	12.6258	13.2291	13.4423
FCGR2A	2212					1.6505	0.0749041	5.53702	5.58385	5.91981	6.04539	5.48692	6.20983	UP
FKBP8	23770					1.50361	0.0654442	7.25189	7.36391	6.92605	6.54697	6.84151	7.42994
FLT3LG	2323			1.61683	0.0798724			6.73225	7.42541	6.60645	6.29193	6.61742	6.93641
FRS3	10817	-1.51377	0.0441065					8.36373	8.34166	8.01358	7.41544	8.08149	8.23821
FSIP1	161835					-1.50524	0.0589589	7.0208	6.76767	6.8349	6.8226	7.22955	6.63956
FUBP1	8880	1.5806	0.0558595					6.31491	6.50543	6.34285	7.00332	5.89051	6.21964	DN
FUCA1	2517					1.62448	0.0176687	10.9199	10.7823	9.62293	9.60509	9.89295	10.5929
FZD10	11211					1.58447	0.0355558	5.65281	5.5896	5.33574	5.43392	5.45093	6.11494
GAL3ST4	79690	-1.59732	0.0266275					8.86752	8.52145	7.22482	6.54917	8.82597	8.81822
GALNT10	55568					-1.53949	0.0321643	9.22201	8.99017	8.81874	9.09796	9.53421	8.91176
GALNTL1	57452					3.71345	0.0171362	6.60176	7.28627	6.86156	7.13162	7.30348	9.19623
GAS2L1	10634					-1.58069	0.0272634	6.08589	6.01252	6.75815	7.10085	6.14287	5.48231	DN
GAS2L3	283431	1.67351	0.0732856					6.80004	7.23948	7.40011	8.14299	6.78777	6.58923	UP
GATC	283459					-1.56119	0.0634063	6.84073	6.95871	7.52701	7.33176	7.02745	6.38481
GBGT1	26301	-1.96348	0.0145979					7.66791	7.5334	7.06048	6.08707	8.03526	8.34555
GBP2	2634	-1.52341	0.037009					9.47186	9.75492	10.7115	10.1042	10.5004	10.7111	DN
GDF5	8200					2.05524	0.0525096	5.75546	6.15306	7.37331	7.00225	5.48871	6.52801
GFRA2	2675			1.55894	0.0794861			5.49917	6.13973	7.70114	7.70835	5.32907	5.50472
GIYD2	79008					-1.84596	0.0516663	5.92803	6.2584	5.72983	5.32193	6.21078	5.32641
GLI2	2736					-1.79156	0.0709017	6.4591	6.11126	6.93296	7.05799	6.16315	5.32193
GNG2	54331			-2.05722	0.0940261			7.41313	6.37243	8.53066	8.41432	8.05224	6.55611	UP
GOLGB1	2804	-1.59397	0.0038019					11.0361	11.0384	10.1612	9.48861	11.051	11.0694	DN
GRB10	2887	-1.53687	0.0190686					8.66899	8.77664	8.71151	8.09152	8.44697	8.42932
GTF2I	2969	-1.60894	0.0307681					7.8606	7.87806	7.90088	7.21477	7.93606	7.91891
GTSE1	51512	1.90442	0.0565935					7.40541	7.7015	6.55959	7.48895	7.28445	6.7957	DN
GULP1	51454	2.23398	0.0401189					7.34038	7.28377	5.67249	6.8321	7.44547	7.20434
HCFC1R1	54985					1.65034	0.00141633	11.5546	11.4139	11.4311	11.4775	11.0785	11.8012
HCN4	10021					1.51851	0.0405295	7.6746	7.76848	5.93125	5.55093	7.63535	8.23801
HENMT1	113802					-1.63849	0.0446649	9.35844	8.9022	9.60439	9.2307	9.84225	9.12989
HHLA3	11147	-1.5852	0.0804963					7.12659	7.1929	7.27279	6.60813	6.87868	7.25188
HLA-DMA	3108					1.60997	0.0809177	10.2466	10.3212	10.8345	10.592	9.13063	9.81767
HMMR	3161	3.31353	0.0622051					9.33735	9.48404	7.23184	8.96021	9.43134	8.49257	UP
HOGA1	112817					2.53599	0.0518349	5.77747	6.01932	6.2855	6.52396	6.42621	7.76876
HOXB5	3215			-1.63795	0.0500364			6.44904	5.73715	11.3444	11.3712	7.16882	7.84482
HSD17B8	7923			-1.54389	0.0194253			7.25365	6.62708	7.06184	7.19278	6.76003	7.24526
HSPB7	27129	1.96542	0.0930118					11.7447	11.9558	11.6823	12.6571	10.5758	11.0447
HTRA4	203100					-1.64661	0.0496783	5.48128	5.63767	5.47311	5.3721	6.34774	5.62824
HVCN1	84329	-1.54214	0.0799609					6.54681	5.98937	6.19339	5.56845	6.23067	6.06741	UP
IFI27	3429					2.25101	0.0889612	7.19629	7.86348	9.75494	8.51981	7.75658	8.92715
IFT57	55081					1.77748	0.0598305	7.29319	7.70973	7.58081	7.86324	7.07208	7.90192	DN
IGF2BP3	10643					-1.96048	0.00806128	9.56399	9.68931	9.19898	9.23721	10.5903	9.61911
IGFBP5	3488	2.96299	0.00678742					12.2795	12.6167	10.473	12.04	13.0805	13.6017	DN
IL12A	3592			-1.71158	0.0412826			8.01087	7.23554	8.20688	8.54287	7.31583	8.1749
IL17D	53342	1.57244	0.038298					7.66726	7.4376	8.2844	8.93741	7.83442	8.31949	UP
IL5RA	3568					1.59229	0.048198	5.90091	6.29538	6.76449	6.80311	5.82807	6.49917
IPPK	64768			1.49615	0.0331347			5.4549	6.03615	6.703	6.30909	5.72265	5.84728	DN
IQSEC2	23096	-1.57869	0.00440103					6.19827	6.01613	6.37746	5.71872	5.83695	6.17279
IRX5	10265			-1.96366	0.0949211			8.98226	8.00872	9.82711	9.85787	9.15624	9.16923
ISOC1	51015	1.66519	0.0499232					8.82203	9.17715	7.17184	7.90753	8.03586	8.26221	DN
ITGB3	3690	-1.94675	0.0930081					6.80761	6.8605	6.3164	5.35533	5.95239	6.95848
ITGB3BP	23421	1.61633	0.0611946					7.94095	8.19159	6.81506	7.50778	7.79611	7.93954
ITPKB	3707					2.71039	0.0390826	6.4715	6.85018	6.96936	6.50866	6.17139	7.60989	UP
JPH2	57158	1.60704	0.0343776					7.89304	7.93219	7.4582	8.1426	7.48387	7.64318
KCNJ8	3764					-1.55318	0.0100631	6.4237	7.01673	9.724	9.70462	8.62663	7.9914
KCNK1	3775	-2.50439	0.0892063					6.57739	6.26097	6.85997	5.53551	8.05861	9.21446
KCNN4	3783	1.78545	0.0232789					5.52758	5.69189	6.13573	6.97202	5.8301	5.65299
KCNQ2	3785					2.12867	0.0525242	6.89694	7.47585	5.65303	5.9973	6.43949	7.52944
KIF11	3832	2.27316	0.0662119					8.5284	8.64901	7.0183	8.203	8.25981	8.26778
KIF14	9928	2.2866	0.0708439					8.13269	8.05706	6.54443	7.73763	8.05727	7.27165	UP
KIF23	9493	1.7623	0.054565					9.64063	9.58038	8.09996	8.91742	9.37328	8.99371
KIF2C	11004	2.6565	0.0756405					7.81874	7.98217	7.08329	8.49282	7.7571	7.15896	UP
KIT	3815					1.5013	0.0411205	9.9609	9.89228	9.3522	9.50615	10.0926	10.6789	UP
KLHL17	339451			-1.56148	0.043264			7.09692	6.454	6.10611	6.04493	6.92561	6.29733
KREMEN1	83999					1.56252	0.0576616	6.34828	6.13848	8.59511	8.50098	5.53944	6.18331
KRT7	3855					-2.21003	0.0674971	6.78806	6.81748	9.18336	8.2715	7.17516	6.03109
LEPREL1	55214	1.66515	0.0359877					6.92796	7.2236	8.58475	9.3204	7.00165	7.29882
LGR4	55366					-1.64038	0.0637585	6.59891	6.50924	6.96795	6.4604	7.08139	6.36736	DN
LILRB5	10990					1.71626	0.0324551	5.74696	5.86839	6.10556	5.83807	5.72424	6.50351
LINC00340	401237					-1.58259	0.00976219	5.56262	5.33775	5.68559	5.57973	6.03775	5.37546
LMO2	4005					-2.05563	0.000462861	6.10638	5.95271	6.03617	5.75977	6.36151	5.32193
LRCH2	57631					1.50799	0.0947883	8.16359	8.31038	8.55213	8.54275	7.71814	8.31076
LRRC15	131578					-1.57944	0.0238801	8.91703	8.6136	11.2729	10.813	9.23353	8.57412	DN
LRRC6	23639	-2.17182	0.0225902					7.27448	7.23891	7.00537	5.88647	7.29006	7.04339
LYL1	4066	1.63079	0.0280358					6.48616	6.36767	6.43134	7.13691	6.40242	6.36909
LYPD1	116372					1.54509	0.052462	5.61804	5.38516	6.87763	6.95878	5.35301	5.9807
MAMDC2	256691					3.34143	0.07956	8.83641	9.87377	7.55344	8.00511	8.75176	10.4922
MAP7	9053	-1.70844	0.0792087					7.75861	7.86731	7.27495	6.50227	6.66578	7.04321
MARK2	2011	1.53469	0.0445524			-1.65781	0.0804862	6.87618	6.48962	5.63741	6.25535	6.56013	5.83086
MASP1	5648	-2.00879	0.0840319			2.58348	0.0785111	7.18593	7.31735	9.6865	8.68017	8.13339	9.5027
MCM10	55388	2.36631	0.0880623					7.31005	7.49238	6.57857	7.82121	6.57393	6.71819
MCM5	4174	1.5518	0.0524599					8.86413	8.94616	8.30911	8.94305	8.59089	8.3661
MEG3	55384					-1.65081	0.0660048	11.5345	11.8693	10.1105	9.56433	12.3216	11.5985
MEIS3P1	4213	-1.5925	0.0927637					10.345	10.1253	9.29009	8.6188	10.518	10.7924	UP
MILR1	284021					-2.60914	0.079145	6.73881	6.32648	5.97974	5.77499	7.15154	5.76797
MIR137HG	400765	1.53858	0.0531868					6.69378	6.6833	7.31855	7.94015	6.60698	5.84823
MLPH	79083					-2.11697	0.064904	10.6141	10.9077	10.4636	10.19	10.6867	9.60473	UP
MMD	23531					1.49611	0.0831043	10.2596	10.3533	9.66547	9.49657	9.56005	10.1413	DN
MME	4311	-2.72368	0.00160984					11.634	11.727	11.5248	10.0792	11.925	12.0031
MMP12	4321	-5.07003	0.0464017					5.81109	5.37028	10.7187	8.37671	6.73777	6.73711	UP
MMP3	4314	-3.8413	0.0200767					13.8165	12.6763	15.1099	13.1684	14.2948	14.3201
MOCOS	55034	-2.17748	0.0687967					9.80665	10.0849	9.57513	8.45247	10.2547	9.98381
MORC2-AS1	150291	-1.56201	0.035107					6.74583	6.76588	8.38956	7.74616	7.04895	7.02902
MPND	84954					1.55529	0.00726689	6.38042	6.23878	6.39332	6.26418	5.87135	6.50854
MXI1	4601	-1.65934	0.0706904					5.85221	6.01286	7.01727	6.28666	6.55933	7.28104	UP
NDC80	10403	2.6587	0.0584787					8.44086	8.72281	6.17441	7.58513	8.12248	7.90496	UP
NDP	4693	1.80631	0.0795009					8.779	8.62407	6.40432	7.25736	6.88672	7.18772
NDRG1	10397					1.68474	0.0444108	11.9879	12.0615	11.1805	10.6656	12.0242	12.7767	DN
NEK2	4751	3.21917	0.0464508					7.86581	8.0201	6.49888	8.18557	7.42332	7.01368
NFATC4	4776	-1.74786	0.0634633					7.62701	7.64754	6.95168	6.14609	7.71392	7.8091
NFIB	4781			2.14256	0.0318152			7.75793	8.85726	6.03271	5.93974	7.60341	7.81685	DN
NFKBIZ	64332	-1.62674	0.0316354					9.86456	9.39544	9.41586	8.71387	10.3777	10.0582
NIT1	4817					1.61547	0.015368	7.05953	6.94695	7.65193	7.41405	6.57387	7.26582
NMB	4828					2.03523	0.0307064	9.09704	9.34782	9.17183	9.15567	9.12954	10.1547
NOVA1	4857					2.16524	0.0394361	6.94709	7.08942	6.7	6.22978	6.05489	7.16942
NPR3	4883	1.80168	0.00602908					6.66778	7.27699	5.94219	6.79153	6.10908	7.11151
NPTX1	4884					2.35472	0.030314	8.68968	8.578	7.6735	6.62178	9.04088	10.2764
NR3C1	2908					1.56443	0.0687388	8.49173	8.60026	9.06984	9.10871	8.35084	8.99648	DN
NREP	9315					-2.02881	0.066675	12.2715	12.3892	12.4029	12.0539	13.3283	12.3077
NRM	11270	1.57373	0.0872475					7.56166	7.46726	6.37018	7.02437	7.29791	7.30687
NUAK2	81788	-1.56549	0.0220205					6.81536	6.41653	6.44744	5.80082	6.4169	6.5233
NUDT1	4521	1.63359	0.0580299					8.52108	8.35829	8.73422	9.44227	8.1719	8.04358
NUF2	83540	1.73672	0.0789198					7.09884	7.47382	5.7014	6.49776	6.83518	6.65804	UP
OIP5	11339	2.50899	0.0730725					7.64645	7.63411	6.71345	8.04056	7.26974	6.83049	UP
OSBPL7	114881					-2.10002	0.0682177	7.84754	7.47997	6.39185	6.41141	8.2721	7.2017
OSGIN1///OKL38	29948	1.72122	0.0345996					8.48179	8.33287	8.80191	9.58534	9.1763	8.77314
OSR2	116039	-2.32289	0.0665751					10.0179	10.5235	7.72255	6.50663	9.14321	8.99846	DN
P2RY11	5032	-1.80949	0.0689721					6.48434	6.80955	7.09139	6.23581	6.94444	6.71713
PAPPA	5069	-1.55286	0.0229686					12.5398	12.6478	12.7036	12.0687	12.4414	12.6815
PAQR4	124222	1.50662	0.0949817					8.67065	8.85377	8.97641	9.56773	8.33778	8.79954
PAQR5	54852	-1.90993	0.0580707					6.48247	6.37309	7.0735	6.13998	6.24383	6.101
PCDH10	57575					2.3961	0.0669949	7.08367	7.39678	5.32193	5.65496	6.36466	7.62535
PCDHA1	56147					-1.91369	0.00260374	6.17591	6.07494	5.47332	5.59798	6.25829	5.32193
PCDHB17	54661					-2.05962	0.0436261	6.83573	6.72812	6.69819	7.06225	6.61834	5.57596
PCDHB2	56133			1.71686	0.0538493			8.29419	9.07396	7.90427	8.50933	8.12868	7.57026
PDE4B	5142			-2.10723	0.0538919			9.22679	8.15144	9.0388	9.17075	9.58721	9.4696	UP
PDE5A	8654	2.01017	0.0818892					10.6001	10.5905	9.82442	10.8317	9.70187	10.3765
PDPN	10630	-3.25376	0.0490922					7.99768	7.8064	8.99617	7.29406	8.77488	9.59763
PENK	5179	-3.34742	0.0796453					9.13031	9.60332	7.58504	5.842	7.93125	7.90481
PERP	64065					1.51014	0.0843003	11.7886	12.0887	10.1352	10.1266	11.2724	11.8671	DN
PEX26	55670					1.77257	0.059231	6.32546	6.11961	6.06821	5.77357	5.72517	6.55102
PFKFB4	5210	-1.54469	0.0605759					8.96037	9.11019	9.65648	9.02916	8.36921	8.47901	UP
PGM2L1	283209					-1.76085	0.0816288	8.26858	8.04644	7.96768	8.34924	8.59085	7.77458	UP
PHF21B	112885					-1.80683	0.00731557	5.63737	5.5309	5.4428	5.52744	6.2796	5.42614
PHGDH	26227					-2.93454	0.0205051	11.8379	12.1603	12.7953	12.5234	12.7174	11.1643	UP
PHLDA2	7262	1.5062	0.0277916					7.99103	7.91224	8.56104	9.15196	7.24106	7.21907	UP
PIM1	5292	-1.68687	0.0923786					7.74223	7.94858	8.63805	7.8837	7.48675	7.88009	DN
PITPNC1	26207					-2.58242	0.0196712	7.71043	7.57462	7.43981	7.45187	8.08866	6.71994
PKD1L2	114780					1.52253	0.00541752	6.85999	6.92045	5.86887	5.56353	7.57423	8.1807
PKP4	8502					1.65117	0.0506539	9.14493	9.36315	9.43561	9.51442	8.75996	9.48345
PLAC9	219348	1.67978	0.0821102					11.8258	11.8975	11.6669	12.4152	11.9239	11.8852
PLBD1	79887					1.53332	0.0412544	6.47653	6.97015	5.89459	5.452	6.41257	7.02924
PLEKHA5	54477					1.60396	0.0573231	7.48849	7.91453	8.02021	7.97946	7.59401	8.27564	UP
PLEKHA7	144100			-2.7155	0.0500066			7.99747	6.55625	6.78864	6.94003	9.43645	8.65547
PLK1	5347	1.5126	0.0399387					6.47411	6.71631	7.69686	8.29389	6.46546	6.35275	UP
PLK4	10733	2.6837	0.0528838					8.45813	8.29248	6.90738	8.3316	7.92841	7.21012
PLXNC1	10154	-1.67861	0.0303611					6.85697	6.59599	6.11838	5.37111	6.86346	7.41663	UP
PMS2CL	441194					-1.57662	0.031037	6.75918	6.44162	6.25013	6.03773	6.94653	6.28969
PNMA6B	653313					1.50906	0.0217042	5.9056	5.62285	5.33089	5.32193	5.809	6.40265
POLR1A	25885					-1.8859	0.0309951	5.71469	5.4112	5.70256	5.40281	6.31622	5.40096
POLR3D	661					-1.75806	0.0873403	6.47754	6.78578	7.56771	7.32961	6.83131	6.01733	UP
PORCN	64840			-1.6961	0.0685803	-1.80945	0.0641518	7.43935	6.67713	7.71162	7.72196	7.58881	6.73326
PPIL2	23759					1.49579	0.0232617	5.78076	5.68802	5.37383	5.44762	5.32193	5.90284	UP
PRADC1	84279	1.54085	0.0432899					9.46826	9.44757	9.57271	10.1964	9.44235	9.13392
PRDM1	639	-1.80836	0.000983299					9.19616	9.14966	8.92567	8.07098	8.08228	8.61778
PRKX	5613	-1.65784	0.00328256					7.31536	7.05547	6.4943	5.765	7.16033	7.09931
PRMT7	54496					-1.71067	0.0582859	6.94295	6.99557	7.81135	7.87818	7.3501	6.57554
PRRX1	5396					-1.56545	0.00267302	12.7177	12.3136	12.224	12.2245	12.7419	12.0954
PRSS12	8492	-2.01158	0.0851116					8.66777	8.83869	8.19466	7.18633	7.82438	7.81694
PRSS7	5651	-1.54669	0.0514647					5.82555	5.78882	7.39168	6.7625	5.32193	5.63881
PTGER2	5732	2.57132	0.0578018					7.18038	7.69161	7.48711	8.84962	6.89689	6.45205
PTMA	5757			1.55173	0.0587463			10.6124	11.2463	9.23653	9.43611	10.0619	10.6214
PTPN13	5783	-1.60341	0.0839436					9.44013	9.3701	9.40186	8.72072	9.53159	9.40472	DN
PTPRU	10076					2.62994	0.0329047	8.87388	8.9835	6.42792	6.23688	7.63761	9.03264	UP
QPRT	23475			-1.62733	0.00598395			11.152	10.4495	12.3602	12.103	9.4106	8.65835
RAB27A	5873	-1.52986	0.0544257					7.04327	7.13049	7.13464	6.52125	7.07315	7.0808	UP
RAB30	27314					-1.64303	0.0054253	7.62813	7.38862	6.92292	7.00317	7.55048	6.83412
RACGAP1	29127	1.73054	0.0632657					10.0444	10.1701	9.30804	10.0993	10.0367	9.52512
RAD51AP1	10635	2.40604	0.0629746					8.70215	8.67935	7.41602	8.68268	8.49707	7.81067
RASAL3	64926					-1.54244	0.00623847	6.46848	6.43784	5.8944	5.8773	6.64335	6.01813
RASSF4	83937					1.69803	0.0473241	5.32193	5.55255	6.01939	5.52336	5.3378	6.10166
RBM48	84060					-1.55171	0.0907545	6.89716	6.67202	6.69878	6.26145	7.23397	6.60011
RBPJ	3516					1.7643	0.0249849	9.04501	9.35759	9.66246	9.05101	8.61736	9.43646
RGS2	5997	2.83206	0.0636471					8.70076	8.23776	7.61056	9.11242	8.90078	7.45023	DN
RGS4	5999	3.00386	0.0351697			-2.49118	0.00642299	10.0006	9.98199	9.36245	10.9493	10.8983	9.58152
RHOJ	57381	1.51918	0.0604566					7.17912	7.34518	6.73414	7.33743	7.49657	7.39088
RIPK3	11035	-1.60694	0.0638231					8.32301	8.3024	9.26153	8.57721	8.92328	9.50964
RN28S1	100008589	1.82684	0.0797676					13.5275	13.6225	12.2805	13.1499	13.5256	13.741
RNASEH2A	10535	1.63795	0.0621135					8.21471	8.09103	8.07562	8.78751	8.02745	7.30725	UP
ROBO1	6091					1.66306	0.0909269	8.51946	8.56125	7.0304	6.60796	7.99497	8.72881	DN
RPS3AP20	643932					1.9382	0.0317415	6.01303	6.09375	6.47006	6.7748	5.47482	6.42954
RREB1	6239	-1.54125	0.0102266					6.89939	7.10933	6.06463	5.44053	6.97938	6.69594	DN
RUNDC3B	154661					2.31019	0.074502	6.14522	6.38051	5.48976	5.3251	5.56411	6.77212
SAP30	8819					1.70366	0.0709015	10.6418	10.8043	10.1187	10.296	9.93867	10.7073
SATB1	6304					1.72519	0.0273306	5.85593	5.92978	5.32193	5.381	5.8526	6.63936
SCFD2	152579	1.68634	0.0867528					7.76755	7.57424	7.66269	8.41658	7.85129	7.8327
SCG2	7857	5.93109	0.0148657					8.53834	8.54607	6.92934	9.49764	9.40936	8.42676	UP
SCP2	6342	-1.57673	0.0573901					8.04874	8.05586	7.18394	6.52701	7.83097	8.38681
SDHAP3	728609					-1.85545	0.0221836	6.11278	6.16599	5.71656	5.57119	6.5031	5.61133
SEL1L	6400					1.53628	0.0161014	6.51066	6.35574	7.01729	7.2634	6.3756	6.99504
SEL1L3	23231	1.65923	0.0255037					7.96241	7.28277	9.10047	9.83099	7.30316	6.14904
SEMA3B	7869					3.12653	0.0556369	6.16305	6.22983	7.20575	7.07968	5.8656	7.51016	UP
SEMA3C	10512					1.51814	0.0826	11.6369	11.5919	9.81356	9.66489	11.6366	12.2389
SEPP1	6414	-2.47025	0.0593065					11.5566	11.2815	11.1147	9.81004	11.2926	11.5622	DN
SERPINB7	8710					-3.17341	0.0718628	8.81571	8.68178	10.6844	11.2571	9.22118	7.55515
SERPING1	710					1.62109	0.0688741	9.66304	9.7603	9.43471	8.52479	9.6724	10.3694	DN
SFRP1	6422	2.67196	0.0943713					10.654	11.8385	9.85687	11.2748	10.1078	10.6516
SGOL2	151246	1.87482	0.0616284					7.61778	7.55071	7.09559	8.00234	7.55921	7.04392	UP
SIAH3	283514					1.50833	0.0421564	5.53605	5.53839	5.75653	5.60587	5.41517	6.00812
SKA1	220134	1.832	0.0772108					6.59339	6.94291	6.77614	7.64956	6.73618	6.3128
SKA3	221150	1.7397	0.0409053					6.83518	7.11424	5.69859	6.49743	6.66949	6.50472
SLC15A3	51296					1.65978	0.0458097	9.32113	9.61053	9.25731	8.89338	8.7127	9.44368
SLC2A9	56606	-1.64203	0.0919901					5.76225	5.78548	6.58491	5.86942	7.52203	6.84474
SLC30A3	7781					-1.83335	0.082154	5.79358	5.67452	6.17525	6.34081	6.46736	5.59288
SLC35F2	54733					-1.79041	0.0519782	7.14766	7.25598	9.07493	8.95771	8.69195	7.85166
SLC45A1	50651					-1.53908	0.0401593	5.39991	5.59232	5.69043	5.60379	6.0482	5.42613
SLC47A1	55244	-2.56746	0.0376352					6.765	6.93731	7.3423	5.98196	7.84531	7.77501
SMAGP	57228	1.5719	0.0462332					9.61441	9.69817	8.79311	9.44561	9.29849	8.90979
SMOX	54498	-1.54188	0.0823663					7.07586	7.1027	8.71743	8.09273	7.31172	6.74259
SNHG10	283596			1.59461	0.0292274			5.80622	6.47942	8.36239	8.49868	6.05934	6.57965
SNORA70	26778					-1.51127	0.0497155	9.57678	9.38928	8.74262	8.04109	9.94051	9.34475
SNORD14C	85389					-1.68827	0.0444045	6.74716	6.31768	5.55937	5.37895	6.57817	5.82262
SNORD32A	26819					-1.7211	0.0574955	6.33281	6.29071	5.64623	5.40687	6.78916	6.00583
SNORD35B	84546	-1.96386	0.0553392					7.35153	7.10903	6.91598	5.94229	8.00186	7.51097
SOCS2	8835					-1.61646	0.00755904	10.1597	9.55111	9.6953	9.67458	9.92951	9.23666	DN
SPAG5	10615	2.0971	0.0350175					6.26675	6.34523	5.79087	6.85927	6.4395	5.89988	UP
SPATA24	202051			-1.5527	0.0573473			6.73338	6.09861	6.92589	6.95198	6.36061	6.09317
SPIN2B	474343					1.69309	5.1361e-06	5.9268	5.81	6.57528	6.68796	5.32193	6.08159
SPRYD5	84767					1.67892	0.0359529	5.90472	5.97382	6.60464	6.86425	5.50516	6.2527
ST3GAL5	8869	1.50194	0.0148858					9.40667	9.22157	8.25179	8.83861	9.16551	8.51867	UP
STARD10	10809					1.82386	0.0543196	9.101	9.18529	9.12	9.12428	9.12968	9.99667
STC2	8614	-1.93887	0.0213386					14.2154	14.2371	14.0382	13.083	13.8354	14.1554
STEAP2	261729	-1.63229	0.0109348					8.6626	8.39691	10.2238	9.51694	9.81264	10.167
STON1	11037					1.66369	0.0492556	6.00756	5.78049	6.67986	6.2826	6.05354	6.78793
STS	412					1.56156	0.0540893	5.86633	6.47459	7.03805	6.91293	6.41354	7.05654
SULT1A4	445329					-1.61605	0.0126055	7.40796	7.43133	7.07999	6.64704	7.55693	6.86446	DN
TBC1D22A	25771	1.55964	0.0807179					6.4205	6.51692	5.98481	6.62602	6.4071	6.56742
TBC1D3C	414060					-1.71555	0.0269993	6.19664	6.33941	5.32193	5.39475	6.5484	5.76974
TBC1D5	9779	-1.67318	0.0715328					7.2304	7.032	6.45747	5.71488	7.05288	6.91517
TFAP2A	7020					1.54584	0.0188951	8.22636	8.18436	7.06371	6.82084	7.00507	7.63347	UP
TGFBR3	7049					1.77674	0.0600752	11.8058	12.0391	11.4974	11.2671	11.9959	12.8251	DN
TINAG	27283					-1.60709	0.0508181	5.61345	5.84004	5.32193	5.51289	6.16746	5.483
TM4SF1	4071	3.21335	0.0211197			-5.81688	0.0780201	8.05674	8.66499	9.60355	11.2876	10.096	7.55573	DN
TMEM16C	63982			-1.82339	0.0109139			9.18599	8.31937	5.79207	6.09754	8.19717	7.37453
TMEM180	79847	-1.6283	0.0859517					6.20901	6.01506	6.69573	5.99236	6.5348	6.8815
TMEM217	221468					1.50261	0.0518754	8.36427	8.5062	9.29873	9.40386	8.15559	8.74306
TMEM54	113452					-1.54136	0.0680341	9.14104	8.80855	9.58786	9.95151	9.29776	8.67355
TMTC1	83857	-4.04196	0.00121708					9.14103	9.56399	7.68553	5.67048	10.3891	10.9023
TNFSF12-TNFSF13	407977	-1.53274	0.0237522					6.2771	6.34759	6.0325	5.41639	6.51252	6.21452
TNKS1BP1	85456	-1.52864	0.0685142					9.58965	9.7272	9.14575	8.5335	9.71202	9.94968
TOR4A	54863	-2.00954	0.0205737					7.17095	6.71811	6.66837	5.66151	7.35219	6.87597
TRIM38	10475	-1.56201	0.0511789					7.83312	7.72169	7.07505	6.43164	8.11312	7.97577
TRMT2B	79979					-1.5196	0.0376791	6.20674	6.17312	7.63558	7.5004	6.4836	5.8799
TTK	7272	2.68477	0.0818588					8.24936	8.46053	6.82205	8.24685	8.15625	7.35257	UP
TXNIP	10628	-1.59108	0.0691849					12.7142	13.1906	11.5987	10.9287	13.0918	13.7032	DN
TXNL4B	54957					-1.68995	0.00064297	6.23369	5.83259	5.55103	5.64506	6.49686	5.73988
UBE2T	29089	1.61022	0.055217					9.62758	9.74156	9.3348	10.0221	9.553	9.28474	UP
UBQLN3	50613					1.53861	0.0293343	8.76836	8.92111	7.35312	7.13659	8.29655	8.91818
UTP20	27340	1.49834	0.0224117					5.81796	5.54699	5.56155	6.14492	5.47136	5.45594
VAT1L	57687	1.68245	0.0320976					5.35606	5.39344	5.64229	6.39286	5.54561	5.32193
VEGFA	7422	-1.71606	0.0752099					7.96936	7.87234	9.03561	8.25651	7.72382	7.61364	UP
VGLL3	389136					1.99106	0.0566894	9.91719	10.224	10.7537	10.3941	9.8483	10.8418
VHL	7428	-1.74117	0.0307088					9.38306	9.37667	9.38416	8.5841	9.63357	9.52077
VPS53	55275					-1.67213	0.0371441	5.9604	5.76605	5.66181	5.77525	6.35907	5.61738
VRK1	7443	1.64144	0.0377378					7.90379	7.95765	7.30053	8.0155	7.69221	7.7366
VWA5A	4013	-1.49614	0.0877244					6.90825	7.08428	6.10596	5.52472	6.95425	7.34103
VWCE	220001	-2.62811	0.085236			2.19083	0.0182391	7.22711	7.79601	7.89753	6.50351	7.78531	8.91679
WDR51A	25886	1.61872	0.0699104					9.30785	9.30738	9.46652	10.1614	8.9134	8.87041
WDR73	84942	-1.59031	0.00227346					7.45398	7.61643	7.68267	7.01336	7.41985	7.5222
WDR81	124997	1.50195	0.0563325					8.86651	9.01736	6.65928	7.24612	9.15982	9.14357
WISP2	8839	-3.64783	0.0231739					10.4664	10.8689	10.7225	8.85546	12.6371	14.1737
ZBTB11	27107					1.55855	0.0360375	6.95659	7.27655	6.56377	6.49428	6.71046	7.35066
ZCCHC6	79670	-1.71731	0.00679888					8.14145	8.2783	7.39435	6.61419	7.90655	8.09165	DN
ZDHHC2	51201					1.68404	0.0306666	8.5573	8.63357	7.91316	7.87164	8.02469	8.77662
ZFPM2	23414					-1.9139	0.0446569	5.33988	5.41945	6.55441	6.67628	6.67264	5.73612
ZNF167	55888					-1.54316	0.0119376	7.64587	7.25934	6.04036	5.75132	7.73243	7.10655
ZNF215	7762					-1.68907	0.0890336	7.15193	7.19208	7.18623	7.0898	6.96545	6.20922
ZNF334	55713	-1.68836	0.0328911					5.81788	5.88707	6.20836	5.45274	6.91558	6.52357
ZNF395	55893	-1.53894	0.0422467					10.591	10.7084	10.8765	10.2546	10.5499	10.8097
ZNF517	340385	-1.91537	0.0627141					6.13479	6.08802	7.23357	6.29595	6.29091	5.91594
ZNF649	65251	1.52897	0.0704052					6.07982	6.01776	6.96468	7.57724	6.06684	6.33285
ZNF667	63934	-1.60907	0.0128305					6.72611	6.85443	6.76976	6.08354	6.6108	6.39488
ZNF691	51058					-1.70189	0.0172954	6.01163	6.3441	5.56938	5.6652	6.52221	5.75508
ZNF717	377064					-1.90035	0.030911	6.38861	6.088	6.01011	5.75266	6.40392	5.47766
ZNF775	285971					-1.61981	0.0380642	7.54856	7.46695	7.17597	6.79788	7.84827	7.15245

## Sheet: Supplementary Table 3
one-tailed Fisher's exact test
	melanoma_up	melanoma_dn
group 2_up	0.5572	-
group 2_dn	-	0.4393
group 3_up	0.0416	-
group 3_dn	-	0.0005
